# Supplementary material for: Authenticating the geographic origins of Atractylodes lancea rhizome chemotypes in China through metabolite marker identification
Source: Front Plant Sci. 2023 Sep 28;14:1237800. doi: 10.3389/fpls.2023.1237800 (PMC10569125; doi:10.3389/fpls.2023.1237800)
Supplement: Supplementary file 6 [file Table_1.xlsx]

## Sheet: Table S1
Supplementary Table S1. Sample number information of Atractylodes lancea Rhizome from distribution areas.
Number	Group name	Longitude	Longitude	Altitude/m	Producing place	Number of samples
1	HBYX	110.753	33.0156	839.49	Daliu Township, Yun County, Shiyan City, Hubei Province	11
2	JSNJ	119.017	32.0619	121.6	Tangshan town, Jiangning District, Nanjing City, Jiangsu Province	13
3	HBLT	115.737	31.0803	663.3	Tiantangzhai, Luotian County, Huanggang City, Hubei Province	6
4	SXWZ	111.493	38.5548	1367.5	Zhongsuo village, Wuzhai County, Xinzhou City, Shanxi Province	8
5	AHHS	115.974	31.0862	406.7	Shangtu Town, Huoshan County, Lu'an City, Anhui Province	9
6	AHLA	116.224	31.6883	64.3	Shizigang Township, Yu'an District, Lu'an City, Anhui Province	10
7	SDKYS	121.771	37.2256	250	Wuran Temple nature reserve, Kunyu Mountain, Yantai City, Shandong Province	3
8	NMGZLT	122.264	47.5344	380	Sama Street Ewenki nationality township, Zalantun City, Hulunbuir City, Inner Mongolia Autonomous Region	9
9	JSJR	119.125	32.0669	244	Huangmei Town, Jurong City, Zhenjiang City, Jiangsu Province	13
10	HBCD	117.941	40.8881	340	Feng yingzi Zhen Feng yingzi Cun, Shuangqiao District, Chengde City, Hebei Province	15
11	HBLH	117.91	41.3575	700	Wafang village, zhangjiying Township, Longhua County, Chengde City, Hebei Province	10
12	HNSX	112.145	33.7501	1158.19	Che Cun Nan Shan, Song County, Luoyang City, Henan Province	11
13	SXXY	108.596	35.0608	1623.45	Miao Gou Po Shan, Xunyi County, Xianyang City, Shanxi Province	15
Note: Atractylodes lancea samples were wild plants.

## Sheet: Table S2
Supplementary Table S2. Quantitative determination of the four basic essential oil components of Atractylodes lancea Rhizome from Distribution Areas.
Sample Number	Pipe Wall Mark	Powder weight/g	Quantitative data of Atractylodin（mg/g）	Quantitative data of Atractylon（mg/g）	Quantitative data of hinesol（mg/g）	Quantitative Results of β-eudesmol（mg/g）	Producing place	Chart Name
1	J1-1-ATR0083	0.1019	0.573696	0.0847105	0.198084	0.311635	Zhongsuo village, Wuzhai County, Xinzhou City, Shanxi Province	SXWZ-1
2	J1-2-ATR0084	0.1034	0.664213	NA	1.42717	2.21325	Zhongsuo village, Wuzhai County, Xinzhou City, Shanxi Province	SXWZ-2
3	J1-3-ATR0087	0.1001	1.17041	NA	2.91886	4.54597	Zhongsuo village, Wuzhai County, Xinzhou City, Shanxi Province	SXWZ-3
4	J1-4-ATR0088	0.1048	0.22171	NA	0.341218	0.0528626	Zhongsuo village, Wuzhai County, Xinzhou City, Shanxi Province	SXWZ-4
5	J1-5-ATR0089	0.1031	NA	NA	0.0362483	0.0570049	Zhongsuo village, Wuzhai County, Xinzhou City, Shanxi Province	SXWZ-5
6	J1-6-ATR0094	0.1009	1.74226	NA	4.76533	7.54655	Zhongsuo village, Wuzhai County, Xinzhou City, Shanxi Province	SXWZ-6
7	J1-7-ATR0095	0.1041	0.134609	NA	0.181137	0.274559	Zhongsuo village, Wuzhai County, Xinzhou City, Shanxi Province	SXWZ-7
8	J1-8-ATR0096	0.1071	1.38367	0.158398	0.148512	0.48676	Zhongsuo village, Wuzhai County, Xinzhou City, Shanxi Province	SXWZ-8
9	J2-1-ATR0267	0.1068	3.35246	3.84552	1.00513	0.113715	Sama Street Ewenki nationality township, Zalantun City, Hulunbuir City, Inner Mongolia Autonomous Region	NMGZLT-1
10	J2-2-ATR0268	0.1064	3.66971	3.36755	2.3292	3.63468	Sama Street Ewenki nationality township, Zalantun City, Hulunbuir City, Inner Mongolia Autonomous Region	NMGZLT-2
11	J2-3-ATR0269	0.101	2.67571	1.9435	1.75524	2.7261	Sama Street Ewenki nationality township, Zalantun City, Hulunbuir City, Inner Mongolia Autonomous Region	NMGZLT-3
12	J2-4-ATR0270	0.0828	1.67499	2.23471	0.114435	0.162758	Sama Street Ewenki nationality township, Zalantun City, Hulunbuir City, Inner Mongolia Autonomous Region	NMGZLT-4
13	J2-5-ATR0271	0.1043	3.85142	0.353151	0.0200575	0.120134	Sama Street Ewenki nationality township, Zalantun City, Hulunbuir City, Inner Mongolia Autonomous Region	NMGZLT-5
14	J2-6-ATR0272	0.1042	4.90704	4.12086	3.15244	4.96569	Sama Street Ewenki nationality township, Zalantun City, Hulunbuir City, Inner Mongolia Autonomous Region	NMGZLT-6
15	J2-7-ATR0274	0.1024	6.39925	2.08784	0.0422344	0.293539	Sama Street Ewenki nationality township, Zalantun City, Hulunbuir City, Inner Mongolia Autonomous Region	NMGZLT-7
16	J2-8-ATR0275	0.1032	4.28547	1.80307	1.29559	2.03583	Sama Street Ewenki nationality township, Zalantun City, Hulunbuir City, Inner Mongolia Autonomous Region	NMGZLT-8
17	J2-9-ATR0276	0.1008	0.633905	0.102564	0.0177103	0.0274405	Sama Street Ewenki nationality township, Zalantun City, Hulunbuir City, Inner Mongolia Autonomous Region	NMGZLT-9
18	J3-1-ATR0374	0.1041	1.42326	1.73459	0.0881345	0.0518655	Wafang village, zhangjiying Township, Longhua County, Chengde City, Hebei Province	HBLH-1
19	J3-2-ATR0375	0.1025	1.19998	1.10734	0.773182	1.22713	Wafang village, zhangjiying Township, Longhua County, Chengde City, Hebei Province	HBLH-2
20	J3-3-ATR0376	0.107	1.63235	1.62433	0.692894	1.10985	Wafang village, zhangjiying Township, Longhua County, Chengde City, Hebei Province	HBLH-3
21	J3-4-ATR0377	0.1027	2.26765	0.939143	0.192132	0.30791	Wafang village, zhangjiying Township, Longhua County, Chengde City, Hebei Province	HBLH-4
22	J3-5-ATR0378	0.1018	4.54446	2.52796	0.261269	0.429878	Wafang village, zhangjiying Township, Longhua County, Chengde City, Hebei Province	HBLH-5
23	J3-6-ATR0379	0.1057	2.96887	1.68515	0.140518	0.217533	Wafang village, zhangjiying Township, Longhua County, Chengde City, Hebei Province	HBLH-6
24	J3-7-ATR0380	0.1054	2.57107	4.37683	0.421256	0.683761	Wafang village, zhangjiying Township, Longhua County, Chengde City, Hebei Province	HBLH-7
25	J3-8-ATR0381	0.1059	1.43311	0.829851	0.504804	0.788586	Wafang village, zhangjiying Township, Longhua County, Chengde City, Hebei Province	HBLH-8
26	J3-9-ATR0382	0.1012	2.08072	0.37317	1.09546	1.68808	Wafang village, zhangjiying Township, Longhua County, Chengde City, Hebei Province	HBLH-9
27	J3-10-ATR0383	0.101	3.44651	NA	3.34478	5.30281	Wafang village, zhangjiying Township, Longhua County, Chengde City, Hebei Province	HBLH-10
28	J4-1-ATR0311	0.1035	3.14713	0.147865	1.85751	2.87483	Feng yingzi Zhen Feng yingzi Cun, Shuangqiao District, Chengde City, Hebei Province	HBCD-1
29	J4-2-ATR0315	0.1051	1.25931	2.47416	0.445503	0.70338	Feng yingzi Zhen Feng yingzi Cun, Shuangqiao District, Chengde City, Hebei Province	HBCD-2
30	J4-3-ATR0316	0.103	0.229635	0.146229	0.714058	1.10468	Feng yingzi Zhen Feng yingzi Cun, Shuangqiao District, Chengde City, Hebei Province	HBCD-3
31	J4-4-ATR0318	0.1039	1.059	0.0279654	0.0391761	0.0610318	Feng yingzi Zhen Feng yingzi Cun, Shuangqiao District, Chengde City, Hebei Province	HBCD-4
32	J4-5-ATR0319	0.1019	2.00558	0.673052	0.584369	0.922646	Feng yingzi Zhen Feng yingzi Cun, Shuangqiao District, Chengde City, Hebei Province	HBCD-5
33	J4-6-ATR0320	0.1026	1.31979	1.62191	0.0841598	0.0205536	Feng yingzi Zhen Feng yingzi Cun, Shuangqiao District, Chengde City, Hebei Province	HBCD-6
34	J4-7-ATR0321	0.1061	1.62585	1.91293	0.102647	0.0246258	Feng yingzi Zhen Feng yingzi Cun, Shuangqiao District, Chengde City, Hebei Province	HBCD-7
35	J4-8-ATR0322	0.1071	1.45633	1.84323	0.086271	0.0210318	Feng yingzi Zhen Feng yingzi Cun, Shuangqiao District, Chengde City, Hebei Province	HBCD-8
36	J4-9-ATR0323	0.1028	1.35195	1.67882	0.0086732	0.0136342	Feng yingzi Zhen Feng yingzi Cun, Shuangqiao District, Chengde City, Hebei Province	HBCD-9
37	J4-10-ATR0324	0.1026	0.705676	0.343439	0.0241248	0.0471462	Feng yingzi Zhen Feng yingzi Cun, Shuangqiao District, Chengde City, Hebei Province	HBCD-10
38	J4-11-ATR0328	0.1071	0.841677	1.07977	0.0592717	0.024041	Feng yingzi Zhen Feng yingzi Cun, Shuangqiao District, Chengde City, Hebei Province	HBCD-11
39	J4-12-ATR0329	0.1021	0.807021	0.333998	0.0179549	0.0233809	Feng yingzi Zhen Feng yingzi Cun, Shuangqiao District, Chengde City, Hebei Province	HBCD-12
40	J4-13-ATR0330	0.105	2.51704	2.57568	0.131631	0.0122857	Feng yingzi Zhen Feng yingzi Cun, Shuangqiao District, Chengde City, Hebei Province	HBCD-13
41	J4-14-ATR0331	0.051	1.60988	1.75937	0.092502	0.005498	Feng yingzi Zhen Feng yingzi Cun, Shuangqiao District, Chengde City, Hebei Province	HBCD-14
42	J4-15-ATR0334	0.1041	3.20113	4.24096	0.0787319	0.0083958	Feng yingzi Zhen Feng yingzi Cun, Shuangqiao District, Chengde City, Hebei Province	HBCD-15
43	J5-1-ATR0286	0.033	2.91936	2.57578	0.131564	0.0789939	Huangmei Town, Jurong City, Zhenjiang City, Jiangsu Province	JSJR-1
44	J5-4-ATR0289	0.1018	1.72589	2.17387	0.17822	0.255222	Huangmei Town, Jurong City, Zhenjiang City, Jiangsu Province	JSJR-4
45	J5-5-ATR0290	0.0489	1.27103	1.28412	1.34994	2.03847	Huangmei Town, Jurong City, Zhenjiang City, Jiangsu Province	JSJR-5
46	J5-6-ATR0291	0.0999	2.13509	1.81672	0.091027	0.0364925	Huangmei Town, Jurong City, Zhenjiang City, Jiangsu Province	JSJR-6
47	J5-7-ATR0292	0.1057	4.28805	4.02451	0.174081	0.278433	Huangmei Town, Jurong City, Zhenjiang City, Jiangsu Province	JSJR-7
48	J5-8-ATR0294	0.1062	2.00203	2.54842	0.123959	0.184448	Huangmei Town, Jurong City, Zhenjiang City, Jiangsu Province	JSJR-8
49	J5-9-ATR0295	0.104	2.73382	3.52008	0.107219	0.16265	Huangmei Town, Jurong City, Zhenjiang City, Jiangsu Province	JSJR-9
50	J5-10-ATR0296	0.1001	2.24521	2.17459	0.113454	0.0887672	Huangmei Town, Jurong City, Zhenjiang City, Jiangsu Province	JSJR-10
51	J5-11-ATR0297	0.1013	2.21489	2.29345	0.258496	0.399592	Huangmei Town, Jurong City, Zhenjiang City, Jiangsu Province	JSJR-11
52	J5-12-ATR0299	0.1083	4.60908	5.69242	0.170006	0.273415	Huangmei Town, Jurong City, Zhenjiang City, Jiangsu Province	JSJR-12
53	J5-13-ATR0300	0.1078	3.27335	3.28781	0.0908979	0.144226	Huangmei Town, Jurong City, Zhenjiang City, Jiangsu Province	JSJR-13
54	J5-14-ATR0301	0.1065	4.04844	4.69426	0.109938	0.176327	Huangmei Town, Jurong City, Zhenjiang City, Jiangsu Province	JSJR-14
55	J5-15-ATR0302	0.1058	3.98375	4.52355	0.0896181	0.141085	Huangmei Town, Jurong City, Zhenjiang City, Jiangsu Province	JSJR-15
56	J6-1-ATR0039	0.102	2.17149	2.72868	0.295051	0.452647	Tangshan town, Jiangning District, Nanjing City, Jiangsu Province	JSNJ-1
57	J6-2-ATR0040	0.1002	1.73873	0.91	0.160291	0.251293	Tangshan town, Jiangning District, Nanjing City, Jiangsu Province	JSNJ-2
58	J6-3-ATR0042	0.0668	0.908647	1.32356	1.52739	2.44131	Tangshan town, Jiangning District, Nanjing City, Jiangsu Province	JSNJ-3
59	J6-4-ATR0043	0.1054	2.31389	3.55218	0.247305	0.406087	Tangshan town, Jiangning District, Nanjing City, Jiangsu Province	JSNJ-4
60	J6-5-ATR0044	0.1047	1.42465	1.81746	0.0925998	0.0614862	Tangshan town, Jiangning District, Nanjing City, Jiangsu Province	JSNJ-5
61	J6-6-ATR0045	0.1073	2.2495	1.75458	0.519784	0.840574	Tangshan town, Jiangning District, Nanjing City, Jiangsu Province	JSNJ-6
62	J6-7-ATR0046	0.1049	2.48506	2.23681	0.714486	1.14409	Tangshan town, Jiangning District, Nanjing City, Jiangsu Province	JSNJ-7
63	J6-8-ATR0047	0.1075	3.00863	4.20526	0.340357	0.564413	Tangshan town, Jiangning District, Nanjing City, Jiangsu Province	JSNJ-8
64	J6-9-ATR0048	0.1022	1.63861	1.398	0.0766693	0.121977	Tangshan town, Jiangning District, Nanjing City, Jiangsu Province	JSNJ-9
65	J6-10-ATR0049	0.1019	0.724361	0.551462	1.08637	1.68016	Tangshan town, Jiangning District, Nanjing City, Jiangsu Province	JSNJ-10
66	J6-11-ATR0050	0.1033	1.8338	1.21483	0.0949158	0.148581	Tangshan town, Jiangning District, Nanjing City, Jiangsu Province	JSNJ-11
67	J6-13-ATR0052	0.101	1.58893	1.37333	0.132131	0.213984	Tangshan town, Jiangning District, Nanjing City, Jiangsu Province	JSNJ-13
68	J6-15-ATR0054	0.1076	1.0807	2.20736	0.113104	0.0923048	Tangshan town, Jiangning District, Nanjing City, Jiangsu Province	JSNJ-15
69	J9-1-ATR0006	0.1071	0.13634	1.37128	7.61698	9.939	Daliu Township, Yun County, Shiyan City, Hubei Province	HBYX-1
70	J9-2-ATR0008	0.1009	0.323838	1.50325	9.23293	10.7405	Daliu Township, Yun County, Shiyan City, Hubei Province	HBYX-2
71	J9-3-ATR0009	0.1075	NA	0.30698	41.4556	2.64673	Daliu Township, Yun County, Shiyan City, Hubei Province	HBYX-3
72	J9-4-ATR0010	0.1043	0.483893	NA	15.6493	1.95958	Daliu Township, Yun County, Shiyan City, Hubei Province	HBYX-4
73	J9-5-ATR0011	0.1069	0.611573	1.45742	14.0408	10.4796	Daliu Township, Yun County, Shiyan City, Hubei Province	HBYX-5
74	J9-6-ATR0012	0.1036	0.011027	0.841182	15.6567	6.21841	Daliu Township, Yun County, Shiyan City, Hubei Province	HBYX-6
75	J9-7-ATR0013	0.104	0.194546	NA	6.44257	4.38922	Daliu Township, Yun County, Shiyan City, Hubei Province	HBYX-7
76	J9-8-ATR0014	0.1081	1.64444	1.26427	12.1786	8.91905	Daliu Township, Yun County, Shiyan City, Hubei Province	HBYX-8
77	J9-9-ATR0003	0.1029	0.169069	0.194931	22.3168	5.56453	Daliu Township, Yun County, Shiyan City, Hubei Province	HBYX-9
78	J9-10-ATR0005	0.1017	0.68249	1.25648	10.7541	9.0229	Daliu Township, Yun County, Shiyan City, Hubei Province	HBYX-10
79	J9-11-ATR0002	0.1085	0.146382	0.295399	37.9329	2.4755	Daliu Township, Yun County, Shiyan City, Hubei Province	HBYX-11
80	J11-1-ATR0122	0.1075	2.35443	1.06251	3.62756	4.99702	Shizigang Township, Yu'an District, Lu'an City, Anhui Province	AHLA-1
81	J11-2-ATR0123	0.109	2.46878	6.12068	6.86601	10.7156	Shizigang Township, Yu'an District, Lu'an City, Anhui Province	AHLA-2
82	J11-3-ATR0128	0.1021	0.234515	1.50626	6.34577	6.2493	Shizigang Township, Yu'an District, Lu'an City, Anhui Province	AHLA-3
83	J11-4-ATR0130	0.1018	1.02674	2.38984	13.1093	7.99381	Shizigang Township, Yu'an District, Lu'an City, Anhui Province	AHLA-4
84	J11-5-ATR0131	0.1071	2.16408	1.33635	4.38335	6.40957	Shizigang Township, Yu'an District, Lu'an City, Anhui Province	AHLA-5
85	J11-6-ATR0136	0.1071	2.37882	0.914054	5.19231	6.47203	Shizigang Township, Yu'an District, Lu'an City, Anhui Province	AHLA-6
86	J11-7-ATR0134	0.1081	2.08165	1.8689	17.12	11.4341	Shizigang Township, Yu'an District, Lu'an City, Anhui Province	AHLA-7
87	J11-8-ATR0152	0.1024	1.30602	1.57115	5.80775	7.835	Shizigang Township, Yu'an District, Lu'an City, Anhui Province	AHLA-8
88	J11-9-ATR0147	0.102	1.06839	1.11141	2.77398	5.11396	Shizigang Township, Yu'an District, Lu'an City, Anhui Province	AHLA-9
89	J11-10-ATR0142	0.1056	2.1693	2.67814	13.0251	11.448	Shizigang Township, Yu'an District, Lu'an City, Anhui Province	AHLA-10
90	J12-3-ATR0161	0.1012	1.59895	0.0900474	0.0125534	0.0229842	Wuran Temple nature reserve, Kunyu Mountain, Yantai City, Shandong Province	SDKYS-3
91	J12-5-ATR0163	0.1038	2.21047	0.166339	0.0132601	0.0265742	Wuran Temple nature reserve, Kunyu Mountain, Yantai City, Shandong Province	SDKYS-5
92	J12-7-ATR0165	0.1059	6.0625	0.54945	0.29367	0.174006	Wuran Temple nature reserve, Kunyu Mountain, Yantai City, Shandong Province	SDKYS-7
93	J13-1-ATR0099	0.1099	0.102901	0.814748	13.3409	5.93098	Shangtu Town, Huoshan County, Lu'an City, Anhui Province	AHHS-1
94	J13-2-ATR0100	0.1064	NA	0.511962	0	4.22514	Shangtu Town, Huoshan County, Lu'an City, Anhui Province	AHHS-2
95	J13-3-ATR0101	0.1004	0.0410558	0.948681	14.8264	7.02656	Shangtu Town, Huoshan County, Lu'an City, Anhui Province	AHHS-3
96	J13-4-ATR0102	0.1006	0.271165	0.0202465	12.4473	1.31821	Shangtu Town, Huoshan County, Lu'an City, Anhui Province	AHHS-4
97	J13-5-ATR0106	0.1017	0.512916	NA	19.7647	5.08894	Shangtu Town, Huoshan County, Lu'an City, Anhui Province	AHHS-5
98	J13-6-ATR0108	0.1012	0.194636	1.15556	17.7175	8.48881	Shangtu Town, Huoshan County, Lu'an City, Anhui Province	AHHS-6
99	J13-7-ATR0112	0.107	0.0270019	1.15205	18.918	8.42089	Shangtu Town, Huoshan County, Lu'an City, Anhui Province	AHHS-7
100	J13-8-ATR0119	0.1084	2.41912	2.29536	7.9901	16.0205	Shangtu Town, Huoshan County, Lu'an City, Anhui Province	AHHS-8
101	J13-9-ATR0120	0.1078	0.207655	1.05753	16.6393	7.66578	Shangtu Town, Huoshan County, Lu'an City, Anhui Province	AHHS-9
102	J14-1-ATR0062	0.1009	0.249479	1.07144	10.8753	7.8247	Tiantangzhai, Luotian County, Huanggang City, Hubei Province	HBLT-1
103	J14-2-ATR0065	0.1036	1.1215	1.86502	15.9885	13.2063	Tiantangzhai, Luotian County, Huanggang City, Hubei Province	HBLT-2
104	J14-3-ATR0066	0.1015	0.93001	0.890723	11.5696	6.49055	Tiantangzhai, Luotian County, Huanggang City, Hubei Province	HBLT-3
105	J14-4-ATR0070	0.1086	0.212634	1.25625	10.2822	9.08412	Tiantangzhai, Luotian County, Huanggang City, Hubei Province	HBLT-4
106	J14-6-ATR0076	0.103	0.030466	1.26942	13.8473	9.21207	Tiantangzhai, Luotian County, Huanggang City, Hubei Province	HBLT-6
107	J14-7-ATR0082	0.1029	0.198305	NA	9.46265	0.500544	Tiantangzhai, Luotian County, Huanggang City, Hubei Province	HBLT-7
108	J15-1-ATR0410	0.1002	NA	NA	5.44724	1.89683	Che Cun Nan Shan, Song County, Luoyang City, Henan Province	HNSX-1
109	J15-2-ATR0411	0.1024	0.240856	1.41535	17.6869	10.2783	Che Cun Nan Shan, Song County, Luoyang City, Henan Province	HNSX-2
110	J15-3-ATR0412	0.1047	0.538281	NA	9.01695	2.24655	Che Cun Nan Shan, Song County, Luoyang City, Henan Province	HNSX-3
111	J15-4-ATR0413	0.1056	NA	NA	6.66003	1.28181	Che Cun Nan Shan, Song County, Luoyang City, Henan Province	HNSX-4
112	J15-5-ATR0414	0.1043	0.684	0.0192253	10.6484	4.92181	Che Cun Nan Shan, Song County, Luoyang City, Henan Province	HNSX-5
113	J15-6-ATR0415	0.1033	NA	NA	7.32896	1.77511	Che Cun Nan Shan, Song County, Luoyang City, Henan Province	HNSX-6
114	J15-7-ATR0416	0.1071	0.271492	NA	9.98914	0.814323	Che Cun Nan Shan, Song County, Luoyang City, Henan Province	HNSX-7
115	J15-8-ATR0417	0.1065	0.471857	NA	8.10609	2.97848	Che Cun Nan Shan, Song County, Luoyang City, Henan Province	HNSX-8
116	J15-9-ATR0418	0.1045	0.851912	NA	7.55165	2.46134	Che Cun Nan Shan, Song County, Luoyang City, Henan Province	HNSX-9
117	J15-10-ATR0419	0.103	5.23065	0.681996	16.6839	4.93569	Che Cun Nan Shan, Song County, Luoyang City, Henan Province	HNSX-10
118	J15-14-ATR0423	0.1011	0.0744253	1.13523	8.53662	8.20737	Che Cun Nan Shan, Song County, Luoyang City, Henan Province	HNSX-14
119	J18-1-ATR0442	0.0468	1.18626	NA	4.99881	5.27815	Miao Gou Po Shan, Xunyi County, Xianyang City, Shanxi Province	SXXY-1
120	J18-2-ATR0443	0.1042	2.80702	1.29466	9.8279	9.30485	Miao Gou Po Shan, Xunyi County, Xianyang City, Shanxi Province	SXXY-2
121	J18-3-ATR0444	0.1071	4.09893	2.16196	4.42559	15.0721	Miao Gou Po Shan, Xunyi County, Xianyang City, Shanxi Province	SXXY-3
122	J18-4-ATR0445	0.1019	1.9604	NA	7.58046	3.37915	Miao Gou Po Shan, Xunyi County, Xianyang City, Shanxi Province	SXXY-4
123	J18-5-ATR0446	0.102	3.76916	0.0214549	6.16242	6.44043	Miao Gou Po Shan, Xunyi County, Xianyang City, Shanxi Province	SXXY-5
124	J18-6-ATR0447	0.1024	1.60652	NA	9.8557	7.51122	Miao Gou Po Shan, Xunyi County, Xianyang City, Shanxi Province	SXXY-6
125	J18-7-ATR0448	0.1027	0.587821	1.18879	14.0863	8.57638	Miao Gou Po Shan, Xunyi County, Xianyang City, Shanxi Province	SXXY-7
126	J18-8-ATR0449	0.108	0.635304	NA	7.0973	3.07392	Miao Gou Po Shan, Xunyi County, Xianyang City, Shanxi Province	SXXY-8
127	J18-9-ATR0450	0.1037	0.37612	0.242476	22.6076	2.04882	Miao Gou Po Shan, Xunyi County, Xianyang City, Shanxi Province	SXXY-9
128	J18-10-ATR0451	0.1031	2.55274	1.43237	8.5063	10.2871	Miao Gou Po Shan, Xunyi County, Xianyang City, Shanxi Province	SXXY-10
129	J18-11-ATR0452	0.1044	1.23789	1.25677	5.66391	9.09954	Miao Gou Po Shan, Xunyi County, Xianyang City, Shanxi Province	SXXY-11
130	J18-12-ATR0453	0.1043	2.40273	1.18237	5.66651	8.54281	Miao Gou Po Shan, Xunyi County, Xianyang City, Shanxi Province	SXXY-12
131	J18-13-ATR0454	0.1021	4.81015	1.70958	8.72052	12.1917	Miao Gou Po Shan, Xunyi County, Xianyang City, Shanxi Province	SXXY-13
132	J18-14-ATR0455	0.1097	2.37034	1.25637	10.1449	9.00412	Miao Gou Po Shan, Xunyi County, Xianyang City, Shanxi Province	SXXY-14
133	J18-15-ATR0456	0.1066	1.77928	0.799572	7.43794	5.8838	Miao Gou Po Shan, Xunyi County, Xianyang City, Shanxi Province	SXXY-15
Note: NA indicates that no active components was detected.

## Sheet: Table S3
Supplementary Table S3. Widely targeted GC-MS/MS based Volatile organic compounds profiling of Atractylodes lancea Rhizome from Different Distribution Areas.
								SXWZ								NMGZLT									HBLH										HBCD
Index	Quantitative ion	Qualitative ion	Molecular weight (Da)	Formula	Compounds	CAS	NIST_RI	SXWZ-1	SXWZ-2	SXWZ-3	SXWZ-4	SXWZ-5	SXWZ-6	SXWZ-8	SXWZ-7	NMGZLT-1	NMGZLT-2	NMGZLT-9	NMGZLT-3	NMGZLT-4	NMGZLT-5	NMGZLT-6	NMGZLT-7	NMGZLT-8	HBLH-1	HBLH-2	HBLH-3	HBLH-5	HBLH-6	HBLH-7	HBLH-8	HBLH-9	HBLH-10	HBLH-4	HBCD-1	HBCD-2	HBCD-4	HBCD-5	HBCD-6	HBCD-7	HBCD-8	HBCD-11	HBCD-12	HBCD-13	HBCD-14	HBCD-15	HBCD-3	HBCD-9	HBCD-10
IS-04	59	45	104.18	C6H8D4O	3-Hexanone-2,2,4,4-d4	24588-54-3	780.6001034661149	2.77741e+06	2.27737e+06	2.08857e+06	2.54595e+06	3.09395e+06	2.22934e+06	1.96593e+06	1.45178e+06	1.41168e+06	1.47264e+06	1.9619e+06	970577	1.48579e+06	1.1217e+06	659458	482743	994570	2.14038e+06	2.08351e+06	2.12455e+06	1.58981e+06	1.62698e+06	1.90098e+06	1.87766e+06	1.47189e+06	1.43515e+06	1.28842e+06	1.36991e+06	1.96848e+06	1.80488e+06	1.86106e+06	1.59217e+06	1.81394e+06	1.68554e+06	2.08897e+06	1.87138e+06	1.77452e+06	1.64662e+06	1.47604e+06	1.36147e+06	1.42428e+06	1.35456e+06
D265	97	41	181.183	C12H23N	Dodecanenitrile	2437-25-4	1490	555753	566780	499676	674346	1.0251e+06	583725	908218	378838	316347	3839.29	5.31308e+07	277327	639009	420952	571555	145600	958745	808821	983331	481866	674551	218643	603613	442911	643585	569077	250689	773939	263008	1.04572e+06	739634	574178	418972	320851	401044	447005	371742	399767	464165	1083.33	407.206	462199
XMW0445	68	97	126.068	C7H10O2	6-Ethyl-5,6-dihydro-2H-pyran-2-one	19895-35-3	1160	325475	574852	450330	598817	744398	212750	241608	523.808	241345	98609.9	52488.9	81496.8	200314	228847	181520	287290	216443	225156	165786	176488	173514	144258	48165.9	133842	26748.6	240504	14937	74259.5	335989	30057.5	195847	121753	238462	116512	244030	220149	213357	246707	179833	231463	292862	128182
NMW0216	166	165	166.063	C9H10O3	BenzAldehyde, 3,4-dimethoxy-	120-14-9	1489	212649	335574	384816	402532	949838	573507	682390	603802	739465	199206	1861.48	209188	436944	495396	783760	331877	818560	1.50071e+06	1.73283e+06	784972	1.56431e+06	393824	913959	725008	940186	955537	586920	1.08802e+06	419020	1.24661e+06	738730	428157	509151	394748	756030	786698	737459	814753	768046	93627	117986	590148
KMW0684	99	71	198.162	C12H22O2	.delta.-Dodecalactone	713-95-1	1720	1.73374e+06	2.00306e+06	3.27287e+06	984709	430010	1.809e+06	3.73262e+06	245462	8.58645e+06	9.6607e+06	3.26395e+06	3.61151e+06	2.77039e+06	3.48067e+06	3.62948e+06	2.29518e+06	4.42851e+06	3.25539e+06	2.74414e+06	2.37992e+06	5.04957e+06	2.6326e+06	991959	2.50685e+06	992701	4.01313e+06	685095	8.48484e+06	1.75622e+06	1.22866e+06	7.27025e+06	3.98281e+06	2.10635e+06	2.19607e+06	1.9699e+06	3.33719e+06	3.73649e+06	3.11551e+06	9.80574e+06	686000	1.85918e+06	838366
NMW0461	224	147	224.084	C15H12O2	2-Propen-1-one, 1-(2-hydroxyphenyl)-3-phenyl-	1214-47-7	2111	13739.5	6289.95	4640.63	2152.87	2318.39	1631.89	4846.08	1375.96	3704.88	6425.75	8985.45	2541.15	2551.76	2304.34	2156.73	3225.11	2979.25	4982.4	5801.12	6497.01	4832.31	4399.93	8883.92	7994.97	2830.64	2001.66	4016.52	1522.22	3101.43	2147.19	1857.16	1883.02	7423.5	9461.26	10740.3	7139.43	6169.28	8283.49	5639.09	5159.42	4590.66	5555.26
XMW0724	95	94	162.141	C12H18	Albene	38451-64-8	1159	2.73449e+06	4.7755e+06	3.83478e+06	5.01523e+06	6.4166e+06	1.85428e+06	2.1738e+06	168833	1.91159e+06	922455	558332	770326	1.55415e+06	1.87667e+06	1.78639e+06	2.48003e+06	1.98604e+06	1.70868e+06	1.65474e+06	1.46768e+06	1.17177e+06	1.15241e+06	702451	1.41088e+06	616521	1.65285e+06	277663	484192	2.72255e+06	650608	2.29966e+06	1.37037e+06	1.95258e+06	966770	2.48262e+06	3.9057e+06	1.88342e+06	1.92625e+06	1.66575e+06	1.81816e+06	2.62722e+06	938566
KMW0426	103	76	103.042	C7H5N	Benzonitrile	100-47-0	984	69042.8	99615.3	72536.1	87200.9	197121	56935.4	38439.6	66416	33828.2	36215.8	115050	32798	27287.3	33606.2	24360.9	45670.7	31097.7	34402.5	35202.4	28145.8	21654.8	11349.5	137494	66612	31953.9	31882.7	15709.7	29063.2	16162.1	37412.3	38590.4	35474.9	15178.1	31469	33023	79492.4	45521	36880.6	26534.5	29355.2	17744.3	39780.2
XMW1171	200	185	200.084	C13H12O2	Benzene, 1-methoxy-4-phenoxy-	1655-69-2	1632	48321.5	33174.6	27799.3	19826.1	21998.8	29855	53145.5	12292.4	47125.3	85758.7	23615.2	66551.5	89430.8	25231.4	87538.4	34212.1	47932.6	81612.5	61561.5	69359.9	28452.6	26322	43641.9	31427.2	50120.4	30532.3	35151.9	43264.5	51662.5	54675.9	29838.4	39061.7	49367.8	36805.9	37808.9	25538.2	38176.9	35381.3	53133.1	31916.7	36692	22945.4
NMW0045	44	91	135.105	C9H13N	AmphetAmine	300-62-9	1128	125.524	28.571	76.8162	45.6544	40.1639	76.8121	63.3041	25.8365	148.012	226.556	190.589	142.163	26.7324	63.6409	756.755	95.2688	115.475	57.998	117.422	98.4568	97.9652	158.495	111.216	58.9289	110.595	43.7725	115.206	1438.49	129.04	1959.25	938.304	1112.68	38.2121	40.4849	73.9739	40.0032	32.4814	20.795	36.4855	110.752	24.7259	33.57
WMW0191	67	81	280.24	C18H32O2	9,12-Octadecadienoic Acid (Z,Z)-	60-33-3	2133	103294	12393.5	16336.8	7039.08	31062.2	11253.8	76919	30932.3	69269.7	216047	69365.7	163017	259019	23700.9	91377.6	37612	61135.3	73174.4	65133.9	67006.8	35660.8	28888	19045.4	95568.6	26983.6	3297.35	7437.26	17439.4	133596	61633.5	14546.9	154004	188118	160567	219966	76542.5	402926	258998	795695	72595.6	196318	20315.1
KMW0274	126	71	126.032	C6H6O3	Maltol	118-71-8	1110	537631	510569	478890	468869	400599	453584	560286	62572.2	409052	234866	587067	96353.5	85662.1	66094.6	58879.7	76096.9	58730.5	474317	417733	298293	231139	160657	429661	315459	156065	164530	34597.2	203815	485956	325112	435568	394905	292882	275928	253455	237286	250656	208695	219423	62062.8	55435.2	63620.5
D220	195	197	209.941	C7H5Cl3O	Benzene, 1,3,5-trichloro-2-methoxy-	87-40-1	1343	27084.6	21007.5	29681.9	26291.2	30293.4	37337.3	33706.2	5141.02	46878	25715.7	29052.4	15892.9	12864.9	16917.7	25578.9	18154.9	14153.4	64513.7	50186	49145.5	46574.3	41330.2	35262.9	48208.6	66989.9	26814.2	34964.3	43266.8	31657.4	36095	19887.9	28640.5	36231.7	27708	50357.9	25478.2	34316.6	37225.1	19569.3	13462	11653.2	24096.8
XMW1458	135	150	264.136	C15H20O4	Pentandioic Acid, (p-t-butylphenyl) ester	212762-88-4	2042	888446	95268.7	125027	8499.4	144807	117195	904363	96316.3	361934	1.94065e+06	683951	875823	935377	92316.2	903963	1111.05	751988	456058	898244	571081	282231	253907	93971.8	322536	211950	17220.1	1213.67	328155	736569	876326	595510	731850	450811	588681	518622	590920	2.52831e+06	1.1216e+06	3.63141e+06	403685	472855	331.594
NMW0237	182	89	182.033	C7H6N2O4	Benzene, 1-methyl-3,5-dinitro-	618-85-9	1551	31186.3	8521.56	15557.3	5224.66	6051.24	19426	9139	3477.83	56499.4	71946.7	11011.8	61672.9	45750.6	23029.2	78760.5	57141	60696.4	70531	31930.7	45215.9	60582.4	64504.1	10556.4	33040.3	37324.4	9713.05	54415.4	20649	80064.2	29616.2	9599.54	43859.9	77290.1	99883.7	82090	27938.2	68069.4	82844.6	78121	72202.1	92630.8	59189.4
KMW0699	57	71	254.297	C18H38	Octadecane	593-45-3	1800	82713.8	195903	221606	70629.9	70227.4	150111	110926	51600.3	329783	410686	316016	190240	57984.5	271795	154425	143482	189940	204103	91370.3	99192.7	125104	108768	163570	103267	98670.8	142851	124413	184392	107002	213643	277194	128717	61033.2	135679	239449	351841	352387	285633	443762	165231	67318.6	74939.9
XMW1113	99	55	210.118	C9H20FO2P	2-Octyl methylphosphonofluoridate	22925-97-9	1306	272315	136602	151939	299889	284809	210366	318425	320715	539057	260700	876018	198410	234525	744817	230659	146173	312842	517312	1.59927e+06	725122	410901	275661	985799	733458	346392	148880	448244	859521	533775	810859	702756	811842	319440	862728	534141	467500	382813	483996	443948	216793	58360.7	362001
KMW0459	41	69	152.12	C10H16O	2,6-Octadienal, 3,7-dimethyl-, (E)-	141-27-5	1270	488.543	200.257	472.929	253.961	239.485	473.768	358.086	6730.46	913.106	627604	51695.8	21736.6	11359	14545.4	16193	51846.3	14414.7	393097	856230	494732	864451	588688	1.09602e+06	544212	1.19456e+06	894678	139501	1095.62	801.111	199.814	130360	381.493	238.937	252.578	73109.6	145980	59122.9	22511	28909.1	8199.86	10439.5	159145
KMW0158	77	106	106.042	C7H6O	BenzAldehyde	100-52-7	960	2.8198e+06	3.77658e+06	3.3831e+06	4.1153e+06	6.82381e+06	4.29911e+06	8.46935e+06	2.62317e+06	2.95274e+06	5.86608e+06	3.09425e+06	2.51222e+06	1.14854e+06	952107	2.13605e+06	1.65928e+06	2.76581e+06	5.49795e+06	2.1693e+06	2.14973e+06	4.31036e+06	2.70995e+06	5.63636e+06	7.1076e+06	4.46798e+06	3.39904e+06	1.56886e+06	465008	6.57795e+06	2.98981e+06	1.44118e+06	2.24841e+06	4.28162e+06	1.45779e+06	665021	1.98155e+06	1.90572e+06	2.8703e+06	2.28189e+06	360308	789678	701670
D213	140	139	168.058	C12H8O	2,4-Hexadiyn-1-one, 1-phenyl-	495-74-9	1572	47718.7	10363.5	11994.9	11285.6	4448.86	16571.1	29298.4	3041.08	283090	127300	83834.1	43383.6	64160.6	51938.1	47770.9	122682	43395.6	205025	63629.8	135106	145853	159146	47443	101158	135150	14853.3	105456	67831.2	249712	33877.5	12632.7	52199.3	148281	178389	197931	49154.5	121928	140468	168190	78472.3	79736	80260.2
NMW0789	105	120	120.094	C9H12	Benzene, 1-ethyl-3-methyl-	620-14-4	957	4.35628e+06	6.34863e+06	5.63053e+06	6.47372e+06	1.06209e+07	6.93788e+06	1.40856e+07	4.08438e+06	5.39975e+06	9.94952e+06	4.94948e+06	4.57078e+06	1.88946e+06	1.53238e+06	3.75047e+06	2.89504e+06	5.05146e+06	9.15142e+06	3.56529e+06	3.47448e+06	7.33485e+06	4.51218e+06	9.17383e+06	1.20679e+07	7.91032e+06	5.80431e+06	2.49653e+06	825727	1.137e+07	4.77049e+06	2.27178e+06	3.46939e+06	7.12288e+06	2.30624e+06	1.03293e+06	3.10036e+06	3.09807e+06	4.75006e+06	3.66503e+06	551601	1.2609e+06	1.11778e+06
KMW0097	114	113	114.014	C5H6OS	2-Methyl-3-furanthiol	28588-74-1	870	4.71754e+06	4.25094e+06	4.24646e+06	5.95257e+06	4.13203e+06	4.4176e+06	4.94162e+06	1.58687e+06	2.39727e+06	1.69402e+06	4.09654e+06	1.6403e+06	2.0529e+06	1.93065e+06	2.25672e+06	1.89092e+06	2.06104e+06	3.37963e+06	2.43754e+06	3.7573e+06	2.13982e+06	2.58578e+06	2.87703e+06	3.73835e+06	2.65386e+06	2.85892e+06	2.56617e+06	2.01413e+06	2.34644e+06	3.71132e+06	3.46102e+06	3.01303e+06	2.08928e+06	3.09025e+06	3.72505e+06	2.40453e+06	2.56708e+06	2.78295e+06	1.69058e+06	2.23453e+06	2.03189e+06	2.23279e+06
KMW0641	73	68	114.068	C6H10O2	2-Hexenoic Acid, (E)-	13419-69-7	982	659129	780129	915227	725877	1.5475e+06	947314	786658	1.42943e+06	123809	134573	371720	73362.2	169881	75750.8	76815.4	59810.1	48127.9	46926.6	104276	77152	67043.2	79026.1	144305	32595.5	116894	154676	50297.4	318159	119394	2.04599e+07	885938	2.56425e+07	227304	423980	345597	244926	131615	276683	220274	2.69041e+06	51061.1	142290
KMW0354	41	69	140.12	C9H16O	2,6-Nonadien-1-ol	7786-44-9	1167	524434	422015	609408	1.12712e+06	2.03596e+06	697902	1.08955e+06	553012	471500	5355.27	504462	259406	497452	433214	412206	420587	421112	1.52229e+06	1.48825e+06	713738	434702	275963	400499	406595	500632	458120	279935	602139	499599	748665	1.0328e+06	608119	541584	419824	313745	236678	596097	423037	447655	237031	414082	386737
XMW0268	169	170	198.141	C15H18	1,2,3,3a,8,9,9a,9b-Octahydrocyclopenta[def]phenanthrene	148145-44-2	1552	56324.6	9096.89	25266.6	515.759	412.145	31834	8182.71	5312.37	39370.3	73415.4	10050.9	57739	43661.7	26140.5	76747.2	69871.2	65337.4	74362	44466.6	53323.3	107914	114946	18309.9	42626.8	43713.6	421.999	61556.4	17220.5	81342.2	32236.3	769.318	38814.1	77200.1	107807	124369	55507.6	86506.3	76639.5	84346.2	80171.9	122039	50366.5
XMW0730	93	81	152.12	C10H16O	o-Mentha-1(7),8-dien-3-ol	15358-81-3	1201	3.37484e+06	2.60494e+06	1.74538e+06	6.20637e+06	2.72787e+06	2.03762e+06	789486	1.05376e+06	2.98698e+06	1.51928e+06	2.97195e+06	323332	2.76506e+06	990279	232087	1.23053e+06	195631	699845	3.22905e+06	1.73452e+06	1.49387e+06	2.31979e+06	1.41188e+06	1.65485e+06	1.91874e+06	826662	866690	2.61434e+06	8.747e+06	1.82518e+06	2.95448e+06	4.63448e+06	1.4869e+06	9.71655e+06	684565	783249	1.5845e+06	2.15836e+06	4.51311e+06	884893	645196	92046.1
XMW0499	126	57	184.219	C13H28	Undecane, 3,4-dimethyl-	17312-78-6	1247	1.01013e+06	636242	754073	917884	922578	678355	820935	276904	449845	173536	562124	186958	441081	165421	83149.9	171702	110471	530088	663587	453973	205430	203124	595335	484843	241763	234429	133042	467888	452530	615843	779306	650143	265097	370141	357664	738218	302708	276547	292554	196201	157876	252469
XMW0786	147	133	162.141	C12H18	Benzene, 1,3,5-triethyl-	102-25-0	1218	9438.51	10982	7964.46	10812.4	465.07	17650.6	15917.1	10181.4	25637.8	11377.8	28247.5	6480.06	4996.13	4928.27	8114.03	5752.94	3841.9	804.155	6587.82	9378	9034.29	6285.78	916.492	4212.32	9674.32	14492.9	3712.82	11691.6	5601.75	38619.6	14725.1	20982.2	9982.36	3390.15	5341.08	5270.62	3168.92	3729.77	508.528	5358.39	320.886	341.049
XMW1298	59	69	144.115	C8H16O2	2-Butanol, 2,3-dimethyl-, acetate	4806-33-1	835	74618.9	97874.7	140068	284736	101990	167704	151923	61674.2	85089.7	62408.4	62345	30125.7	23629.4	25949.9	9466.83	9130.25	11635.1	25506.9	9766.43	6183.03	28040.2	19450.5	18129	13722.4	9848.34	32488.4	6778.5	63642.7	23452.2	103691	63207.2	43013.7	20910.8	23303.8	13348.3	10944.8	5624.08	4901.75	15444.6	3553.65	281.754	6327.15
NMW0075	93	121	154.136	C10H18O	Cyclohexanol, 1-methyl-4-(1-methylethylidene)-	586-81-2	1197	3.25907e+06	2.52937e+06	1.72231e+06	6.07157e+06	2.69356e+06	2.03119e+06	799106	1.04465e+06	2.85885e+06	1.55084e+06	2.96787e+06	305818	2.69955e+06	953569	218679	1.25343e+06	185949	629181	3.08967e+06	1.59977e+06	1.45982e+06	2.28559e+06	1.41421e+06	1.66779e+06	1.92819e+06	827185	864376	2.55158e+06	8.63686e+06	1.63977e+06	2.9309e+06	4.52414e+06	1.47259e+06	9.63324e+06	661285	760249	1.56323e+06	2.14066e+06	4.48318e+06	866407	654118	91761.5
XMW1074	93	111	154.136	C10H18O	1-Cyclopentene-1-methanol, 2-methyl-5-(1-methylethyl)-	80113-82-2	1199	3.32076e+06	2.56392e+06	1.71958e+06	6.13344e+06	2.68975e+06	2.02797e+06	797839	1.04683e+06	2.90334e+06	1.54839e+06	2.95448e+06	305907	2.69728e+06	952057	218332	1.25656e+06	185654	628183	3.18722e+06	1.68119e+06	1.4575e+06	2.28196e+06	1.41196e+06	1.66515e+06	1.89371e+06	826995	863005	2.58821e+06	8.66728e+06	1.64026e+06	2.93036e+06	4.52609e+06	1.47186e+06	9.62162e+06	671745	770612	1.54383e+06	2.144e+06	4.47248e+06	865033	653878	91616
D298	139	121	154.136	C10H18O	3,6-Heptadien-2-ol, 2,5,5-trimethyl-, (E)-	26127-98-0	1000	9764.83	10373.9	9290.96	12673.1	26401.6	8222.88	8064.42	11414	8719.2	7163.8	11735.8	3794.3	4121.31	4292.34	3419.34	3538.02	3132.86	9136.32	8635.75	6639.64	4706.14	7006.5	8299.97	5840.17	9077.17	7102.81	4065.44	13207.6	10295.3	49707.1	22530	70829.4	6521.39	10940.4	11304.2	6441.48	10892.9	10026.3	12647.5	17221.1	4083.49	5332.46
XMW0517	97	112	112.035	C6H8S	Thiophene, 3-ethyl-	1795-01-3	869	1.1472e+06	1.03604e+06	1.04176e+06	1.45241e+06	1.00588e+06	1.10992e+06	1.21245e+06	360205	632993	514188	1.00458e+06	349573	440833	484272	493137	418982	474020	851012	610888	959316	566542	673954	707215	943833	639407	706676	599242	505878	567552	1.01437e+06	889112	873236	498319	790633	953570	604057	647269	691652	440257	524016	437216	545319
XMW1122	45	41	128.12	C8H16O	7-Octen-2-ol	39546-75-3	969	149850	184093	233554	151719	361858	192022	125301	333997	29047.8	106589	85424.5	37114.4	30096.9	15058.5	156147	30539.1	76362.6	12939.6	106988	109997	50720	96272.9	33079.5	25779.2	300874	518212	72309.9	526004	55669.8	3.37158e+06	257176	3.27606e+06	67872.4	77438.3	75004.2	52312.4	29894.6	40431.3	41498.2	482364	8192.19	21996.9
XMW1047	216	173	216.151	C15H20O	Benzofuran, 7-cyclohexyl-2,3-dihydro-2-methyl-	54815-14-4	1770	222658	11906.9	12910	1397	6909.6	10762	14060.1	1594.7	12114	5542.99	116394	2272.63	2128.51	2594.86	4366.62	5779.73	4349.29	23657.8	3567.28	11732.2	22231.7	27780.7	2106.95	12608.4	4681.69	385.174	8043.65	3551.53	10123.4	9142.72	975.228	6639.53	7393.91	24645.7	11839	7448.78	1951.07	4505.49	8578.76	3777.07	71.3242	4257.8
KMW0718	69	41	262.23	C18H30O	5,9,13-Pentadecatrien-2-one, 6,10,14-trimethyl-, (E,E)-	1117-52-8	1918	20017	54679.1	93715	4940.22	22694.8	64098.9	244.184	2401.44	441395	793.46	30255.9	11332.9	19180.1	165375	223.307	135466	16276.4	75678.3	2172.53	6360.85	275644	273023	12211.5	6454.84	16946.5	191.329	83301.6	101882	335.924	14590	12526.9	20908.6	24309.9	119.534	16009.1	4974.36	4791.23	4400.12	5341.5	9382.65	7866.26	231385
WMW0156	219	234	234.162	C15H22O2	3,5-DITERTBUTYLSALICYLAldehyde	37942-07-7	1856	68339.8	19950.2	13681.7	7754.47	17206.2	23348.1	50929.8	4121.11	145299	109118	60259.1	26303.5	41673.9	14952.4	39342.6	34249.3	26668	116553	33550.7	45532.3	92191.2	75394.5	23541.3	33112.6	24802.8	2330.1	21616.9	16635.1	88448.2	41999.8	15731.6	28874.6	41945.7	38839.6	55631.6	35823	57692	43606.6	144278	23010.3	22816.1	11019.4
XMW0987	131	119	202.172	C15H22	Eudesma-2,4,11-triene	82462-31-5	1479	111951	65710	175604	58081.9	22379.3	112995	64470	23375.6	248959	356856	66679.5	79369.7	128218	106342	51318.8	33108.2	124359	343009	432905	373215	480953	409174	142272	103058	375918	476095	382619	1.06588e+06	680343	689413	387288	524027	72777.3	80489.8	78920.7	133491	96694.9	91911.5	111545	70751.2	5965.04	204114
NMW0328	180	152	180.058	C13H8O	9H-Fluoren-9-one	486-25-9	1749	64240.5	48447.7	56049.4	30999.4	31769.2	53174.2	33627.3	10094.8	20506.7	20553.6	19939.2	10645.4	11957.1	8113.1	12812.6	8434.69	13189.1	42820.9	23262.5	25280.3	22307.4	35483.3	23867.2	22857	19660.2	15156.1	25713.6	17256.6	23536.4	15342.6	18089.7	21842.6	14453.9	46288.7	19001.5	8352.22	10978.6	17255.6	21739.5	18286.5	9671.64	10730.6
XMW1226	99	56	172.146	C10H20O2	Hexanoic acid, 2-methylpropyl ester	105-79-3	1149	28120.6	32835	32786.8	31240	79566.3	67892.5	48557.9	4582.76	112925	51823.4	61674.3	23587.5	23238.6	24992.3	7093.03	2253.46	4874.2	40077.4	22664.8	23736.1	21478.1	8696.62	55221.9	28375.7	15866.4	8860.85	2839.54	58785.7	40595.6	32940.2	93762.3	73914	22951.8	48686.2	16915.3	33923.8	89718.2	72192.9	26892.3	10428.6	1291.5	10476.7
D432	67	82	226.193	C14H26O2	8-Dodecen-1-ol, acetate, (E)-	38363-29-0	1602	1.08263e+06	993445	1.10444e+06	886388	410334	1.35542e+06	2.67418e+06	134985	5.61627e+06	2.52364e+06	1.02523e+06	846519	491933	964630	822042	1.24294e+06	813831	1.39932e+06	980798	921799	2.29763e+06	1.84895e+06	253497	899165	1.31487e+06	1.17973e+06	835572	3.56234e+06	1.80464e+06	1.52164e+06	1.51067e+06	1.28707e+06	1.09758e+06	1.0982e+06	1.2587e+06	1.04704e+06	1.00622e+06	678956	1.2143e+06	564250	662667	730094
KMW0144	74	87	130.099	C7H14O2	Hexanoic acid, methyl ester	106-70-7	925	9674.5	12325.9	20185.1	11253.6	35679.2	18446.4	13091.6	34056.9	8147.24	30313	16431.3	9969.77	5831.87	6101.59	95134.9	21743.1	31138	11404.7	26942.8	25712.4	54043.1	124969	20143.8	15652	231329	77294.2	113087	149236	21453.9	419597	27497.7	136306	26964.8	12609.5	35130.7	30414.1	14795.7	12017.2	40899.3	61631.9	6589.91	11116.8
D342	121	79	136.125	C10H16	2,4,6-Octatriene, 2,6-dimethyl-, (E,E)-	3016-19-1	1144	43973.1	63685	121464	59682.9	9364.65	209363	227445	9714.47	64901.1	37885.2	112742	25548.7	9919.06	11141	22524.9	35328.7	17479.5	92134.8	107024	70979.5	73594.7	108826	100950	106341	259611	151581	79146	177371	183027	67420.3	68104.7	103335	56867.6	13367.4	60075	34400.9	57027.2	21263.4	10681.1	9680.7	7365.72	11753.4
XMW0373	85	57	170.203	C12H26	Undecane, 2-methyl-	7045-71-8	1164	500070	520595	537349	483208	488698	447769	279605	131256	983562	602358	854685	398207	402417	156308	265280	156465	179157	202142	139029	153388	225102	189008	224778	230741	161043	206574	52522.2	1.0524e+06	1.16965e+06	411012	279846	346584	551174	805676	162217	174539	209398	198420	104706	68722.4	118637	186775
XMW0885	93	121	136.125	C10H16	Santolina triene	2153-66-4	908	2916.78	2140.06	4416.44	269.431	215.289	3022.38	1209.88	116.92	6099.3	16301.2	9709.45	11264.7	1793.62	4205.36	71410.4	36650.4	22250.8	12666.5	13940.3	12638.3	26286.4	82747.1	12825	21986.8	173885	27535.7	55540.8	111778	19886.7	14032.8	5415.51	6280.03	28884.5	4780.86	10178.1	1865.26	3402.46	3920.36	3694.12	9360.5	2955.52	114.52
KMW0075	45	43	90.068	C4H10O2	2,3-Butanediol	513-85-9	788	260934	300547	225718	330014	614810	163945	196079	325017	137947	148840	428762	144973	147569	177591	130040	131269	123954	169718	383415	384852	150274	242311	235419	166031	177648	189887	85404.5	369909	175680	3.15866e+06	802006	3.33865e+06	355069	432855	782849	419122	253101	287566	518219	994344	266797	252435
w40	99	71	198.162	C12H22O2	6,7-Dodecanedione	13757-90-9	1486	445116	603265	669448	527270	817493	663906	645884	395279	1.39e+06	987042	1.4937e+06	714298	754844	443402	542095	225042	516570	1.02426e+06	1.14195e+06	695415	992493	381021	682050	552485	832001	664301	341071	1.1634e+06	1.42404e+06	1.20758e+06	790467	918305	901810	958152	527373	539883	534914	607573	480294	72019.3	91180.8	413535
KMW0068	69	39	98.073	C6H10O	3-Hexenal, (Z)-	6789-80-6	800	74937.8	69852.2	64554	66078.4	117300	47660.8	75612.5	61408.9	51846	161588	114840	67962	46191.6	38567.5	48089.2	20451.5	44153.4	134108	84871	80985.1	54393.8	65358.3	78284.3	51177.2	67928.6	95589.8	30992.4	157597	66730.2	581287	134506	516585	85760.2	98638.5	130542	82778	61768.8	75681.9	114519	192629	60983.5	76018.1
XMW0608	131	87	174.089	C8H14O4	Ethyl 4-acetoxybutanoate	25560-91-2	1196	256663	250789	343038	224104	99230.3	718509	417337	56643.3	252894	118638	135656	150270	55685.7	59977.1	121995	78269.2	69785.6	40474.7	62044.2	88174.6	38836.5	41953.1	139078	63221.6	86169	28428.1	96154.1	72917.9	57418.4	118200	50599.1	144059	53035.2	55504.1	45262.2	72690.6	45062.4	37687.4	25050.8	56765.8	30585.2	25289.9
NMW0048	44	91	135.105	C9H13N	DextroamphetAmine	51-64-9	1141	102.228	43.0577	93.6907	51.9411	42.5879	1591.04	65.2782	24.3712	844.169	1213.06	1094.1	107.569	20.0528	41.8556	592.239	71.1903	78.8762	72.6807	132.624	111.567	1402.66	1609.17	1034.04	113.08	4880.11	1081.41	2468.15	2525.39	1784.16	36.5214	82.6046	1415.57	43.6722	46.2083	84.5132	39.0604	36.6179	23.5529	46.9263	70.1871	19.2432	23.7213
WMW0187	45	69	102.104	C6H14O	2-Hexanol	626-93-7	801	253447	268672	215462	328291	629816	161562	193568	244154	141153	166319	399679	81761.2	107284	179980	84636.5	125137	104147	156873	373452	323164	137903	254203	230275	146479	185396	149841	100580	397206	169539	3.22444e+06	659199	3.29979e+06	362854	401101	738010	385270	231408	323931	461113	660464	195723	216743
KMW0661	109	119	222.198	C15H26O	.alpha.-Bisabolol	515-69-5	1684	1.01924e+07	7.40225e+06	1.61028e+07	2.97841e+06	1.25271e+06	1.2515e+07	2.8086e+07	642279	2.14203e+07	1.69232e+08	3.19494e+06	3.57575e+06	1.74935e+06	3.90711e+06	1.35202e+07	6.50875e+06	6.38927e+06	2.09633e+07	2.6047e+06	6.1386e+06	1.41637e+07	1.13737e+07	1.18362e+06	6.69196e+06	8.89458e+06	1.25478e+07	3.16994e+06	3.29914e+07	6.88223e+07	2.64055e+06	5.18619e+06	2.17962e+06	3.13186e+06	7.39335e+06	2.07811e+06	2.85159e+06	2.5409e+06	3.52958e+07	4.67975e+07	1.93822e+06	1.21184e+06	1.69058e+06
KMW0654	74	87	242.225	C15H30O2	Methyl tetradecanoate	124-10-7	1725	27679.2	1003.16	2211.68	797.745	904.807	2480.42	30847.7	1760.97	189324	118886	40546.2	43686.7	28481.4	23224.3	52739.9	64766.7	23401.9	173641	72632.9	76515.8	64403	54223.2	80307.2	63202.5	173575	745.769	24360.7	124476	52593.9	18736.9	77161.4	80574.3	45900.6	30108	56539.1	25537.8	69344.8	89840.8	151799	25455.1	27989.1	23513.1
KMW0159	70	56	116.12	C7H16O	1-Heptanol	111-70-6	970	62594.9	35638.3	29350.6	37529.5	93159.1	41731.7	30666.6	47129.4	33717	43732.8	68815.8	11448.5	23552.9	11546.3	7136.97	16120.6	5947.57	78767.9	49006.9	29935.4	22672.7	22703.2	112364	30195.4	24244.7	20340.5	7078.44	33695.3	33828.1	72921.5	34693.9	68369.8	26143	29223.9	43809.9	65682.9	74734.8	60978	63370	18903.1	41659.4	37945.9
XMW1459	125	168	168.097	C10H16S	Thiophene, 2-butyl-5-ethyl-	54411-06-2	1282	25784.9	23756.4	31202.6	16894.3	12427.4	29414.4	10764.3	6189.33	80023	49383.2	67260.8	29583.6	27334.7	12541.8	10055.2	7714.89	11168.4	16307.7	45568.8	47104.7	15418	12918.6	17646.2	48515.2	20155.6	18147.2	3566.43	59540.1	75458.5	39955.8	22612.9	64311.2	28046.6	57075.1	6292.47	6626.25	13500.9	15437.6	7343.91	6945.08	2077.14	10265.2
XMW0826	93	134	134.048	C7H6N2O	3-Methylisoxazolo[4,5-b]pyridine	83988-39-0	1139	19077.9	27043.5	51547.8	10382.5	9477.75	62535	442.866	8679.75	419076	148700	143031	93852.2	20754.4	55550.2	114190	222831	84652.4	110259	122048	80566.5	160888	149088	42020.5	63365.6	238749	189.411	73888	299178	60964.6	400656	16897.4	189465	273401	22396.2	55654.9	22660.3	46676.5	33151.5	4945.43	41662.1	4976.68	135.248
NMW0322	178	135	178.063	C10H10O3	Coniferyl aldehyde	458-36-6	1720	29688.4	40919.4	42585.1	43239.9	32245.2	33302.1	32401.8	12595.9	47463.7	36522.6	167058	8166.26	9490.2	9823.83	10371.8	12412	9153.66	25983.8	13250.5	11946.4	12486	12607.1	11147.7	12305.7	17867.7	9601.33	5398.25	42197.6	11820.1	62846.2	31987.6	27106	8720.96	19219.7	16387.6	20799.1	10598.9	12111.8	15635.5	7328.77	23299	17428.2
NMW0253	168	153	168.042	C8H8O4	Vanillic acid	121-34-6	1571	27153.7	10990	12332.2	8339.55	10546.4	10443.6	10731	5725.87	49481.3	45058.7	16773.1	26485.4	30558.1	18898.1	21359.4	15661.7	19092.9	11498.2	30088.3	22294.3	52930.4	48246.6	23625.2	22124.6	27860.4	15035	8715.9	18225.4	38726.7	25500.7	13130.2	19159.8	34060.4	26691.2	30100.9	24453.6	27170.3	15468.9	20657.2	20408.9	22355.5	19462.8
w32	98	70	158.131	C9H18O2	Acetic acid, heptyl ester	112-06-1	1112	380843	341026	321606	376955	561683	285604	692895	234227	472967	323687	695432	213110	188975	139250	133689	108975	121869	200259	216683	109962	113047	164233	255794	202375	194985	129702	83679.5	625684	593317	509784	478879	473217	227187	547613	273943	226759	216490	218149	254490	239760	297849	207280
KMW0123	41	68	112.089	C7H12O	4-Heptenal, (Z)-	6728-31-0	900	31060.9	42855.2	27284.8	63116.6	155190	25551.9	60746.3	50221.6	38928.5	36750.5	64256.1	18873	29570	18973.1	9193.9	14440.4	10306.7	33644.1	37354.1	24234.8	25678.7	39650.8	33120.8	30579.8	18002.8	10672	8334.57	40852.4	29550.6	271332	129495	433415	44165.1	38847.3	44078.9	37546.7	36850.5	32816.1	51025.9	45274.9	11338.9	28055.9
XMW1397	130	115	130.078	C10H10	2-Methylindene	2177-47-1	1055	46503.3	38721.4	35996.5	54816.9	54507.8	31458	44163.2	21479.3	15390	20858.4	25694.9	15543	22068	16297.7	17351.5	10729.2	13721.6	28429.4	34851.1	25801.4	20334	25337.3	33609.2	23917.8	22171.4	14624	27684.9	13388.5	29173.7	44105.1	26868.4	57573.2	27602.3	25051.1	28699.6	32177.7	26704	25765.5	24040.5	21716.2	15723.7	12227.8
NMW0059	94	67	94.053	C5H6N2	4-Aminopyridine	504-24-5	1158	997876	1.26933e+06	1.19054e+06	1.20548e+06	1.49123e+06	1.10869e+06	854986	124765	799669	501593	395954	280729	527425	580891	932586	814886	772131	599751	646165	694757	424868	527948	279691	406901	435542	419594	767287	497684	875669	1.3956e+06	625480	1.23318e+06	965958	387035	582098	585234	589116	573075	461917	642299	457876	220658
XMW1430	95	96	96.021	C5H4O2	3-FurAldehyde	498-60-2	831	2.60893e+06	2.53386e+06	2.2218e+06	3.36216e+06	3.94604e+06	2.61849e+06	2.12276e+06	1.10455e+06	9.13532e+06	5.63895e+06	4.94474e+06	3.33507e+06	2.20574e+06	3.34601e+06	1.51635e+06	2.47036e+06	2.20578e+06	471039	617934	519731	1.38939e+06	851744	737994	607812	786304	617820	336689	1.39122e+06	1.12911e+06	4.29673e+06	2.28941e+06	3.21724e+06	1.7837e+06	1.66948e+06	683917	1.56006e+06	1.55056e+06	1.0568e+06	1.29943e+06	697758	432876	648094
XMW1471	84	42	127.136	C8H17N	1-ButanAmine, N-methyl-N-2-propenyl-	24209-62-9	856	817573	742433	757850	1.01074e+06	701734	780405	860218	256565	504101	465298	982392	454355	424915	361898	410353	314413	385340	551712	378436	619930	376294	448730	469377	627674	453360	483219	415316	945747	679716	686984	687362	591276	597478	763782	611114	392584	429168	457715	305506	352008	309063	420436
WMW0214	71	57	156.188	C11H24	Nonane, 4,5-dimethyl-	17302-23-7	1046	194805	133027	207376	99424.3	60538.4	189670	84048	27935	825881	254936	1.31139e+06	488213	220325	52404.8	44951.1	38790.2	97930.1	80128.3	64176.7	78819	68366.3	47312.6	79550.4	76944	74744.3	46081.6	6535.65	756050	596642	397676	280445	271895	458520	734294	63009.6	29423.1	38068.6	60120.8	16076.7	1091.1	6885.39	67712.6
KMW0232	74	87	158.131	C9H18O2	Octanoic acid, methyl ester	111-11-5	1126	4169.08	5960.9	4213.5	6401.54	9177.65	6843.78	7595.54	12603.2	4562.15	4274.5	4482.15	1714.36	1749.53	1624.87	750.237	4590.39	2377.36	3853.64	5424.02	8051.4	3433	3858.72	6639.07	4124.38	5978.1	8749.45	4854.8	16088.2	7531.24	37455.9	5730.83	20415	1831.86	2297.76	4912.83	3488.28	3358.02	3206.56	5618.09	13438.8	2092.58	2202.26
XMW1065	71	43	156.188	C11H24	Octane, 2,6,6-trimethyl-	54166-32-4	966	118112	86461.4	129846	52052.4	37124.8	113502	50904.8	35786.2	310509	161297	457644	208281	117689	36912.3	55794.8	30742.9	45306.6	19424.2	28479.7	20206.4	36628.5	34917.7	29845.4	29295.1	47841.4	29848.6	5666.74	865167	584804	162781	126268	113757	201890	377339	17599	30195	21207.8	12941.4	17098.1	5157.08	5999.81	47879.2
XMW0721	121	150	150.104	C10H14O	Benzene, 1-methoxy-4-propyl-	104-45-0	1182	18437.5	21873	32502.9	34112.9	6232.32	40845.8	35463.2	23784.8	59037.6	67096.8	45168.8	31216.1	10667.6	11795.2	36991.8	22319.5	26697.4	31661.7	46052	44611.3	37512.7	42218.1	10513	41818.3	93343.3	55430	24413.5	136252	28441.1	59771	89837.6	32597.2	26629.4	16255.4	76331.3	68899.2	48987	15417.9	11734.5	17070.8	20387.7	3280.53
D335	94	41	136.1	C8H12N2	Pyrazine, (2-methylpropyl)-	29460-92-2	1074	28.3573	8.2984	24.3724	2723.77	9.54102	1748.69	20.7374	5.46449	44.1176	596.535	28.648	203.083	5.61341	15.492	226.752	66.2667	110.86	14.5923	736.409	582.542	489.524	2793.63	914.87	480.514	4715.55	5432.79	7885.26	2048.96	1213.57	6.43309	29.3315	12.2741	13.7846	11.3863	16.1088	13.3624	9.17424	5.84214	11.4463	15.0078	6.07413	5.2342
XMW1321	97	125	184.11	C10H16O3	Furan, 2-(1,2-diethoxyethyl)-	14133-54-1	1269	374905	229407	258382	190039	108124	270491	210892	87331.3	688833	512775	1.78488e+06	525828	555123	88775.8	95381	37775.9	74485.7	119858	91398.8	101945	177059	120852	215262	143633	201746	99232.4	13227.6	630333	669426	480422	404164	663475	410861	679495	92068	224149	144547	132298	62268.9	55197.4	23738.1	119801
D419	94	122	220.183	C15H24O	2-Penten-1-ol, 2-methyl-5-(2-methyl-3-methylenebicyclo[2.2.1]hept-2-yl)-, [1S-[1.alpha.,2.alpha.(E),4.alpha.]]-	37172-32-0	1741	530283	355168	331958	139939	173438	445598	607409	18961.1	2.92528e+06	1.48469e+06	593227	406683	504331	395520	465178	799311	399323	1.16515e+06	534305	530810	1.50165e+06	1.17006e+06	127326	438515	392906	747.992	319057	345293	469747	502867	376955	535646	888615	487557	505500	466858	1.10213e+06	505671	2.36086e+06	423080	474151	476233
KMW0164	88	101	144.115	C8H16O2	Pentanoic acid, 4-methyl-, ethyl ester	25415-67-2	968	15976.8	14355	21021.8	18398.5	34492.4	24766.8	18731.1	35781.8	8721.33	33752.9	10369.2	22578.6	3372.09	2315.85	69885.5	14757.8	30847.7	5171.74	34686.7	33814.3	20861.4	43554.2	8733.21	12050.9	134984	243531	26271.2	243325	12070.3	393347	50221.8	334380	10809.5	9447.99	17736.5	5341.35	7337.96	7114.99	6977.03	73074.3	3441.93	2129.98
NMW0039	150	108	150.054	C6H14S2	DiSulfur compounds, dipropyl	629-19-6	1107	5158.35	6900.54	15307.7	182.962	312.155	7437.9	4786.84	646.492	83959.1	85092.3	37894.1	56914.1	3508.8	10135.8	81341.9	41393.6	40460.7	12142.5	28620.3	29776.1	37402.7	64197.7	12597.2	13716.9	123133	7847.24	99780.2	323436	86539.5	26001.4	9017.07	27434	40292.6	10526.7	3626.99	1670.98	1801.54	1884.94	1026.99	5766.73	706.062	2685.89
XMW0282	113	85	170.203	C12H26	2,6-Dimethyldecane	13150-81-7	1112	76514.7	45555.8	54395.6	39283.1	26580.9	70042.2	19493.4	19076.6	199353	115111	250621	95829.8	77766.3	30214.8	24873.5	10977.6	24005.8	27984.7	20703.4	23668.7	34411.8	34114.8	27179.5	19455	39862.3	31133.6	5196.09	337428	263803	111616	52734.9	67049	99583.1	212955	20947.5	16481.4	17217.1	25357	9082.31	1071.65	304.294	24353.9
XMW0041	178	163	178.099	C11H14O2	Benzene, 1,2-dimethoxy-4-(1-propenyl)-	93-16-3	1492	1.30801e+06	1.80577e+06	1.99707e+06	1.54047e+06	2.58637e+06	2.19862e+06	2.54722e+06	1.15312e+06	1.05803e+06	1.3227e+06	536002	616173	875625	681953	1.17561e+06	605677	1.03688e+06	1.49757e+06	2.05485e+06	1.30916e+06	1.25617e+06	498705	1.31273e+06	1.06617e+06	1.25309e+06	1.00668e+06	873176	1.23555e+06	776815	2.53576e+06	1.05826e+06	1.27691e+06	883010	569706	1.50878e+06	1.39497e+06	1.41719e+06	1.35927e+06	2.83914e+06	297654	455453	816113
XMW0889	91	92	134.11	C10H14	Bicyclo[3.1.0]hex-2-ene, 4-methylene-1-(1-methylethyl)-	36262-09-6	956	86447	138146	286416	286049	159784	548500	134898	57910.3	3.37859e+06	1.71869e+06	337586	765055	155482	539935	1.49621e+06	1.08393e+06	571299	129719	1.29757e+06	1.41395e+06	398831	431983	126439	155382	513046	1.37675e+06	225978	4.41198e+06	238895	1.66275e+06	1.70078e+06	659751	1.40079e+06	57629.8	153795	557434	5.33361e+06	1.722e+06	66933	706223	1.85466e+06	9752.35
XMW0597	98	57	142.172	C10H22	Nonane, 2-methyl-	871-83-0	964	58799.9	45798.4	66294.2	28629	24429.2	57553.7	28150.5	15881.5	147547	80457.8	221371	98506.4	58036.3	16955.9	26795.2	17518	23986.6	18482.2	18894.4	24221.4	17030.9	19171.4	17681.2	21277.9	25005.6	23257	2332.37	402218	293557	90268	62901.7	66303.7	97993	186803	13805.4	15289.6	15589.2	14305.5	12096.4	2140.29	4133.24	22187.2
XMW0973	136	151	151.1	C9H13NO	Ketone, methyl 2,4,5-trimethylpyrrol-3-yl	19005-95-9	1303	502988	149526	245360	353872	59520.6	584092	985846	43643.9	508037	515029	4.75431e+06	158520	67310	78121.7	171615	111523	91954.3	120960	457096	385492	447958	544691	78423.5	117965	400666	181684	338487	940941	238506	599310	77826.1	357742	325946	55867	518310	35962.3	92700.4	90367.5	24083.2	213306	42347.8	73472
w21	95	82	166.099	C10H14O2	2H-Pyran-2-one, 6-pentyl-	27593-23-3	1453	92926.9	369709	237706	222926	1.18987e+06	478523	945530	545649	1.19376e+07	3.20146e+06	2.36758e+06	756116	854516	1.85207e+06	2.59818e+06	6.676e+06	1.81549e+06	6.53628e+06	3.63877e+06	4.69625e+06	4.19296e+06	3.15262e+06	1.02879e+06	1.61131e+06	5.13679e+06	6.43473e+06	2.27234e+06	7.29771e+06	3.25525e+06	2.4633e+06	1.78574e+06	2.22502e+06	1.29331e+06	688431	1.60833e+06	1.82583e+06	3.27992e+06	3.54572e+06	1.21742e+06	1.06197e+06	368243	1.36089e+06
NMW0076	82	42	139.1	C8H13NO	Tropinone	532-24-1	1198	166554	132958	132571	236487	173273	137003	233062	63196.2	394611	129993	185139	66934.4	82949.9	64318.3	28744.9	42419.1	29545.8	138082	151508	123755	165124	110214	105553	153082	129586	101932	58100	635697	332911	263215	442189	229912	156069	240053	169540	96842.1	168302	96702.1	96915.9	60042.7	49865.5	40736.5
XMW0001	57	82	100.089	C6H12O	Cyclohexanol	108-93-0	880	23492.7	19574.6	16927.7	19030.3	42889.6	21100.6	21885.7	9320.84	36406.1	63944.6	102201	22825.4	24616.5	13005.6	5958.02	12560.3	7424.81	37211.6	40313.7	28281.5	37817.8	20399.4	91853.2	63516.5	80790.2	28741.6	2751.88	76743.6	44571.5	52145.7	26722.7	48064.5	41059.7	48745.2	62552.9	114371	66268.5	12008.1	10771.3	2450.79	1251.88	21250.3
XMW1413	192	64	191.832	S6	Hexathiane	13798-23-7	1500	542341	121360	116797	63966.8	213108	121904	850659	116768	433830	1.49163e+06	235234	326777	457906	95326.5	263576	182059	182517	242591	284628	257154	225981	180014	70528.4	224618	93868.8	21893.6	47545.7	92765.5	314403	294682	156246	466452	391298	443008	511364	335339	807849	475160	1.50327e+06	131092	244953	81091.1
KMW0085	94	67	94.053	C5H6N2	Pyrazine, methyl-	109-08-0	829	36823.8	54004.6	43078.6	46103.7	91016.4	40779.6	34272.1	24078.1	116911	77317.5	81183.3	46702	36935.2	43953.9	24240.1	29776.2	28086.4	7989.12	12174.9	9714.41	20561.3	19397.1	11258.5	22735.3	9436.5	8880.82	7588.85	20852.4	17892.4	50944.7	32287.5	58193.1	22298.4	30544.9	13089.5	22149.5	21159.1	22202.7	25197.7	12333	6325.54	17025.3
KMW0594	88	101	228.209	C14H28O2	Dodecanoic acid, ethyl ester	106-33-2	1594	23614.2	23548.5	27051.6	19231.5	12684.7	22376	4638.63	11104	70085.9	47755.9	15402.3	25176.5	28488.6	32818.5	28895.6	35819.1	32204.2	38657	20907	31034.9	39459.3	50885.7	2873.96	24014.5	20316.7	8127.2	11117.4	24516.1	41369.2	32252.5	20333.5	31706.1	40422	48888	41294.6	27062	34888.2	45260.7	53255.2	22417.8	24823.4	21630.4
XMW1389	136	121	136.089	C9H12O	2,3-Dimethylanisole	2944-49-2	1144	29489.4	36512.4	97253.6	35915.2	6225.6	152351	197453	12569.1	55442.8	39850.4	88904.4	27846.1	12340.9	12130.5	25945.2	24884.5	16995.5	32661	58412.9	49157.1	84888.8	134339	49371.7	56475.7	278193	89967.1	187793	110539	101887	32869	26076.3	50036.8	32899.3	9760.18	30847.9	20000	23469.9	11896.4	6444.28	7345.94	5616.42	9739.86
XMW0931	148	105	148.089	C10H12O	8,9-Dehydrothymol	18612-99-2	1221	85331.3	62070.5	85822.8	121400	24270.8	130650	149725	109700	64006.6	100272	360810	47946.6	37597.6	30583.7	65414.3	30957.6	41937.2	42208.9	116398	118800	115820	114959	30385.8	32781.2	65711.5	136442	31731.6	151507	41669.7	317204	132225	287302	52428.9	31187.2	66525.7	53186.7	23501.4	29026.3	24125.5	40387.4	14459.2	21578.4
WMW0194	110	81	152.12	C10H16O	Thujone	546-80-5	1103	18860.8	15404.4	24611.2	33471.9	16408.9	32070.9	23715.9	10337.2	138928	124306	66719.4	80665	14528.4	35871.2	117601	65166.6	65275.7	22082.1	27551.7	34887	71099.7	91351.4	18360.9	31712.1	178662	11626.3	141073	482462	121184	81973.4	28417.8	69648.2	62273.5	19824.3	8265.07	6499.49	7195.33	4081.37	24892.3	17317.2	167.403	8874.37
XMW1467	110	109	110.084	C6H10N2	1H-Pyrazole, 1,3,5-trimethyl-	1072-91-9	1032	3.18516e+06	2.43041e+06	2.40096e+06	2.97255e+06	3.81047e+06	2.31552e+06	2.12231e+06	2.3676e+06	1.67809e+06	446749	2.70803e+06	551269	2.50187e+06	1.36669e+06	250477	523705	377386	1.55983e+06	2.57689e+06	1.81026e+06	1.48045e+06	1.4655e+06	2.60702e+06	1.00841e+06	1.28408e+06	1.81596e+06	578705	1.66465e+06	1.48543e+06	2.65562e+06	2.66073e+06	2.37406e+06	1.36061e+06	2.61674e+06	2.60646e+06	2.27839e+06	2.17429e+06	1.4205e+06	2.52146e+06	2.51339e+06	2.46484e+06	1.41858e+06
XMW1145	140	142	171.045	C8H10ClNO	Ethanol, 2-(4-chlorophenyl)amino-	2933-81-5	1514	19257.7	14235.1	14599.9	9748.77	9709.81	15529.8	9880.24	5210.41	39058.3	30676.6	296686	21743.7	22730	6992	9203.45	10549.2	9424.27	25702	18028.3	21178.8	3192.41	19553	23738	16022.5	34204.8	10221.6	11206.2	26227.6	17540.3	25542.3	19250.3	23655.2	23152.5	28268.4	15143.6	10884.7	13942.5	14257.2	14916.4	3372.23	6046	7434.72
D271	57	56	158.131	C9H18O2	Propanoic acid, hexyl ester	2445-76-3	1108	393207	200764	333779	156535	128771	394055	134950	154222	1.07917e+06	648249	1.39938e+06	504266	428260	143419	142316	112505	160105	107356	110230	96253.2	165924	145726	119275	124617	135672	144241	37879.1	1.78021e+06	1.44131e+06	667254	268711	328189	561631	1.20381e+06	138011	92595.6	123413	104367	115074	14135	32339.2	141221
XMW0172	98	71	141.115	C8H15NO	Azacyclohexan-3-one, 1,5,6-trimethyl-	339590-59-9	1126	36990.7	40113.5	93081.2	474.357	462.261	81441.8	194591	11215.8	133119	404969	112987	210003	30317.1	21321.2	147824	24356.5	107729	193049	89612.6	69769.7	74840.5	72518.9	110075	40978.2	195782	140084	64349.7	227565	81885.6	134158	58605.3	88075.4	47642.2	520.08	20032.5	21826.3	17339.6	14694.5	9738.05	18484.3	14170.1	32208.6
KMW0543	68	67	170.131	C10H18O2	(3R,6R)-2,2,6-Trimethyl-6-vinyltetrahydro-2H-pyran-3-ol	14009-71-3	1171	833371	808984	965388	1.866e+06	3.2073e+06	1.27637e+06	1.76533e+06	817263	620837	709306	580284	489634	757799	625013	542300	587549	584043	2.32649e+06	2.78218e+06	1.42609e+06	795860	613796	785728	729923	1.21613e+06	1.03685e+06	494770	1.74375e+06	782876	1.10706e+06	1.60905e+06	495550	774921	752172	683242	562126	878588	777035	784688	326797	744314	836947
KMW0343	41	43	140.12	C9H16O	2-Nonenal	2463-53-8	1161	110862	245489	220628	233206	264460	144909	122658	28779.6	364252	186028	273025	143749	154567	121750	83389.5	73596.3	91510.4	94413.9	55819.4	58339.6	109203	92826.6	74106.4	64190	95149.3	108885	33365.1	390584	420147	139625	139727	135589	160533	286960	58373.6	51768.7	99228.4	104986	36492.7	67365.2	42504.1	58102.3
KMW0127	107	108	108.069	C6H8N2	Pyrazine, ethyl-	13925-00-3	918	452.872	181.186	515.795	254.006	203.319	491.991	359.12	111.705	1192.66	14382.6	870.366	5682.81	94.0545	228.975	28720.4	11236.2	18500.7	3324.8	11452.6	11112.3	8949.34	20492.7	4436.91	5183.65	44359	108530	15306	95973.2	3680.27	255.293	16642.2	433.327	5839.57	283.259	5772.68	2938.84	3446.6	4672.21	247.465	443.455	1570.82	113.231
XMW0882	74	43	116.084	C6H12O2	Pentanoic Acid, 2-methyl-	97-61-0	959	399842	453486	405576	517577	760899	505605	911964	260656	310993	528588	355450	275317	224058	121639	272566	169069	276647	584972	323957	289878	433165	310823	603233	711932	381182	377966	230127	106994	669954	330528	207735	286761	511000	202735	168034	276233	256351	364762	289582	75584.6	124324	94158.1
KMW0472	117	90	117.058	C8H7N	Indole	120-72-9	1292	71882.6	97782.2	208152	115065	129212	168392	377019	42469.6	193164	430440	1.01468e+06	71953.1	19511.3	19585.1	89930.8	18852.8	57629.1	81044.5	375975	340175	100314	129561	52036	94174.1	237752	480808	67933.4	574365	102296	443510	215242	316761	472079	69335.8	170567	131917	306928	95185	50060.9	30461.5	321.342	313.385
WMW0159	94	109	152.12	C10H16O	(+)-(1R,4R,5R)-2-(10)-PINEN-4-OL	13040-03-4	1140	30967.7	45687.3	84330.7	66187.7	14801.4	193034	185110	7551.46	99374.5	154557	117434	53922.1	17101	28825.9	55272.2	25826.4	37755.5	44422	156715	114221	117059	197284	83512.2	81930.6	294324	88643	184566	1064.17	114496	469045	119144	164166	107107	10668.2	45837	53853.2	249199	56536.9	13151.5	29746.3	46172.2	11013.4
XMW0419	57	71	212.25	C15H32	Tetradecane, 2-methyl-	1560-95-8	1463	1.2133e+06	1.38088e+06	2.18599e+06	944970	970734	983572	568271	203497	3.36925e+06	2.65752e+06	1.42445e+06	738461	1.14123e+06	525594	318878	332721	433036	1.19211e+06	281273	645152	577021	558749	1.26842e+06	655449	938391	709653	129134	2.01524e+06	1.88585e+06	1.68575e+06	1.87767e+06	1.46685e+06	1.24475e+06	2.84999e+06	781315	554097	640574	795600	345378	131459	71425.5	417364
XMW0310	85	41	116.084	C6H12O2	2H-Pyran-2-methanol, tetrahydro-	100-72-1	992	157298	116012	112447	96185.4	200631	121317	210179	34347.1	154905	172532	226710	104103	121414	56659.1	71037.3	42064.4	74287.7	256188	90581.7	119744	56320.7	62575.1	70880	46049.6	146237	114625	33737.5	193817	192028	170742	168263	192344	135025	172402	45050.9	41329.4	74127.5	130363	45935.7	17882.1	10346.8	78030.9
XMW0072	59	81	154.136	C10H18O	Cyclohexanemethanol, .alpha.,.alpha.-dimethyl-4-methylene-	7299-42-5	1166	1.81532e+06	1.67488e+06	2.14213e+06	3.71716e+06	6.19518e+06	2.79264e+06	3.90276e+06	1.67029e+06	1.48354e+06	757785	1.82729e+06	793962	1.56652e+06	1.4078e+06	1.0893e+06	1.27871e+06	1.23933e+06	4.54482e+06	5.01549e+06	2.56962e+06	1.50923e+06	883358	1.38733e+06	1.33601e+06	2.1067e+06	1.78372e+06	1.18807e+06	2.79486e+06	1.81646e+06	3.4487e+06	3.14621e+06	1.85066e+06	1.80455e+06	1.57395e+06	1.16239e+06	1.35932e+06	2.2469e+06	1.70839e+06	1.61748e+06	729551	1.47078e+06	1.60618e+06
XMW0641	71	70	142.172	C10H22	Heptane, 3,3,4-trimethyl-	20278-87-9	937	10489.9	11428.6	17642.5	9340.84	4369.92	9532.87	10218.9	1909.84	25979	45796.1	38044.7	22554.2	11140.2	6794.84	56105.4	22020.8	32700.2	15910.4	42266	40463.2	46528.6	65352.2	14805.2	31113.1	114763	105706	47880.2	111493	60977.2	24330.6	27682.2	17477.7	34376.5	42668.2	12935.5	2596.34	10891.4	6604.72	7920.23	12945.6	10924.2	6321.9
XMW1350	170	155	170.11	C13H14	Naphthalene, 2,3,6-trimethyl-	829-26-5	1550	24084.1	7647.33	11267	3766.76	4592.81	14228.4	3591.08	2778.36	32297.9	51679.8	7200.79	24013.7	22963.8	11468.5	34040.1	25533.5	26655.3	45884.4	23170.3	33293.3	51876.3	53012	8090.71	20588.8	16656.8	5763.81	21680.6	9712.1	42902.7	21449.9	2220.63	21769.6	41516.7	65021.2	59832.6	25163.9	43176.2	43136.8	45060.1	30115.7	60395	23259.7
KMW0142	56	41	118.082	C6H14S	1-Hexanethiol	111-31-9	922	17896	15716.3	22047.7	10986.9	14320.3	24823.7	16501.2	14615.3	20777.9	22220.4	61965.5	24710.5	14796.8	4962.69	42319.2	18207.7	21444.8	4257.2	15114.9	9997.79	20765.4	33217.2	6338.76	8981	57179.1	20800.6	52472.5	51664.4	64092.6	61925.1	62850.4	84416.4	38199.3	65690.1	7909.31	5025.54	5331.4	2215.48	8157.75	9499.82	2308.49	5702.15
w28	44	72	100.052	C5H8O2	3(2H)-Furanone, dihydro-2-methyl-	3188-00-9	810	251668	214515	176082	198424	177314	202338	215282	95595.5	89082.3	75621	228986	49543.1	88615	94667.2	41517.3	47720.2	94594.4	222589	232119	233177	149038	150194	222050	215257	155780	157505	96972.9	204938	258950	138133	168500	141122	211213	210701	208105	179683	187702	141161	197724	96438.9	104385	140031
D245	117	91	150.104	C10H14O	4-Phenyl-2-butanol	2344-70-9	1241	8401.71	6501.43	10211.5	30877.4	14649.1	16799.4	24656.8	4399.13	16528.7	27294.8	109543	10581.2	3467.6	175.028	10421.6	304.903	292.808	2963.46	449.444	378.085	374.269	8225.22	289.964	222.985	30184.5	168.286	6815.42	758.826	12977.6	123.765	9881.2	17826.7	5741.21	180.53	389.155	148.69	127.824	1635.45	2253.56	279.902	77.4972	6106.94
XMW1217	109	124	166.099	C10H14O2	3-Methyl-1-(3-methyl-2-furyl)-1-butanone	488-05-1	1201	215487	139624	176974	352315	157561	250335	732.158	55457.1	1.04214e+06	425874	169977	104732	139498	152214	62385.3	129304	46684.8	191664	501983	359900	553388	547173	1144.51	157392	204226	259327	108295	1.38215e+06	409877	564304	264994	196187	398340	405025	126637	183707	569916	305001	201939	110122	109678	15070
KMW0082	41	69	102.05	C5H10S	3-Methyl-2-butene-1-thiol	5287-45-6	821	252772	193598	172761	251908	293595	189577	224271	120884	195449	184038	158198	163810	116015	138208	124052	139701	141761	117959	186266	120625	108085	110876	153739	123138	101528	102649	97033.8	126817	151575	185489	109015	208937	146746	140308	140135	144775	151459	150259	137056	133472	106530	134615
XMW0600	71	70	142.172	C10H22	Octane, 3,3-dimethyl-	4110-44-5	932	14049.9	13879.5	17218.4	6564.57	7117.44	12410.3	11597.1	2502.89	28142.3	44940.8	60014.4	24500.3	12233.3	7341.63	53407.5	23000.8	37286.6	16938.2	48986.4	44292.1	45563.3	57468	16243.8	37719.3	117657	108906	43366	121218	71125.1	30299.1	31702	25427.9	39006.9	47606.4	14877.9	4375.81	14249.3	8812.17	9686.66	14309.3	10951.4	8854.28
NMW0263	130	131	174.116	C11H14N2	GrAmine	87-52-5	1620	23580.1	33987.7	16962.4	47020.5	18814.9	31331.3	16532.1	9319.25	154273	238579	42213.7	31320.6	30876.9	36863.2	92099.4	69462.4	71184.2	349317	204113	268023	284038	407367	42371	157953	530881	449568	157101	214359	103971	26757.1	76765.8	13193.9	114893	179416	125083	94460.9	77736.7	316651	219013	129758	39602.2	13896.7
KMW0273	119	134	134.11	C10H14	Benzene, 1,2,4,5-tetramethyl-	95-93-2	1115	88426.8	92969.7	186536	43347.8	38370.5	211442	139473	19536.6	687636	964176	304631	242360	45294.2	74213	450257	237719	205675	248842	498601	470329	832873	1.47674e+06	295199	341613	1.4617e+06	106955	1.1045e+06	449959	514320	345596	222244	302021	272797	67017.8	89235.2	51288.1	67998	45404.4	25902.7	92628	42487	19865.3
WMW0085	122	66	122.022	C4H10S2	Diethyl diSulfur compounds	110-81-6	927	90.3349	109.54	221.793	91.0577	155.157	137.318	166.373	67.6467	746.297	4142.3	765.743	1158	176.647	343.882	10978	4549.73	6327.49	1722.78	2441.92	2475.79	6129.26	16205.4	848.299	2473.96	32028	13440.2	12187.6	21484.6	2675.57	899.26	940.643	396.124	2075.37	249.245	826.153	190.811	541.238	381.937	330.915	791.298	292.719	39.9309
KMW0276	56	55	130.136	C8H18O	1-Octanol	111-87-5	1072	34885.8	35689.4	31195.1	55860	104095	38796.5	66810.7	67972.3	56782.3	60133.2	103251	32489.4	37147.7	11269.9	12559.5	28566.4	8094.63	96088.1	86445.9	59868.4	45310.4	60012.2	135200	44867	94700.9	82927.5	66998	116363	54878.5	97870.9	207556	149130	23114.4	28531.1	55397	57977.1	88036.3	77152.6	40472.1	21028.8	42970.5	47479.8
XMW0299	71	43	144.115	C8H16O2	Butanoic acid, butyl ester	109-21-7	995	202205	167495	212878	107803	112030	204148	98259.3	90610.5	580184	323974	664906	319187	199099	85793.5	86816.5	65259	73663.7	44906.5	58778.1	32027.3	67360.4	60604.1	63158.8	58119.1	505.062	52802.9	15367.9	1.10103e+06	902638	285479	161160	190943	292383	577059	26664.1	51832.7	34582.5	18287.2	32602.7	6760.99	19779.3	75155.8
WMW0186	70	61	130.099	C7H14O2	Acetic acid, pentyl ester	628-63-7	910	90135	58811.3	55251.7	98214.3	99685.9	126289	90725.4	28944.7	66353	70349.8	283027	46015.5	58078.3	149942	74614.7	24808	98212.1	67629.8	360405	307348	72616.9	132852	176638	116748	127161	52467.2	83673.3	347966	121573	4.07301e+06	485074	9.48869e+06	233885	364313	268022	348693	229615	232427	423614	1.20052e+06	13683	114666
KMW0184	127	71	127.046	C6H9NS	Thiazole, 2,4,5-trimethyl-	13623-11-5	995	6735.03	7329.39	5366.15	6759.44	10909.7	5642.51	7965.57	198.267	13839.5	9225.32	22043	11505.4	5064.86	1880.98	9724.87	7064.3	6612.22	7883.98	5352.1	5741.29	8934.77	17571.4	6338.09	9066.63	45028.3	19408.9	9076.48	33207.2	18032	16811.7	12501.6	22467.5	13386.5	12469.4	3456.34	2671.47	5107.96	1658.91	926.469	1969.21	1001.58	3105.03
KMW0224	91	122	122.073	C8H10O	Benzene, (methoxymethyl)-	538-86-3	969	76152.5	129773	378929	71764.8	33187	207589	86597.3	24536.2	1.35894e+06	6.45328e+06	552564	5.40072e+06	107394	178578	1.23933e+07	4.20507e+06	5.43356e+06	1.19901e+06	5.88659e+06	5.67165e+06	5.08032e+06	9.71049e+06	1.63701e+06	4.09021e+06	2.70021e+07	3.99804e+07	5.17133e+06	4.01453e+07	3.65792e+06	1.9344e+06	5.35975e+06	648842	4.23136e+06	344924	2.78486e+06	546875	1.6573e+06	761662	673701	1.35366e+06	596168	39199.5
KMW0207	95	96	128.03	C6H8OS	2-Furanmethanethiol, 5-methyl-	59303-05-8	995	683831	362023	398578	96029.5	138828	516767	1.31152e+06	52508.9	383659	1.37687e+06	540800	841539	408085	236080	898995	486482	933227	1.92803e+06	995350	1.0742e+06	661367	1.09144e+06	748103	552776	2.97956e+06	1.5143e+06	758673	2.03991e+06	640601	269810	465027	271802	376676	187836	151640	243736	361209	214939	117145	142154	43115.3	402639
XMW1335	57	41	156.115	C9H16O2	3,4-Hexanedione, 2,2,5-trimethyl-	20633-03-8	1039	9.37095	3.68098	10.1552	5.58835	4.20707	10.1449	7.44344	2.40205	19.2203	28.875	18.0056	11.8551	1.94224	4.55516	8.49072	258.512	8.6683	7.42253	14.7773	177.502	221.297	456.7	8.17246	7.00017	1355.43	2916.62	513.125	3005.53	18.0209	4.00952	9.09526	7.65438	4.78244	5.05579	9.31819	4.27287	4.00503	2.57557	4.54375	40.7736	2.10624	2.342
XMW0141	87	45	120.042	C4H8O4	Hydroperoxide, 1,4-dioxan-2-yl	4722-59-2	1019	341.262	133.855	1847.24	1108.67	1453.06	2864.78	2843.44	1098.49	2725.84	7009.95	3223.23	1720.01	770.866	1667.01	5783.31	4911.6	4160.65	4306.27	3882.66	4471.37	9637.5	20819.4	3092.12	6364.83	46383.8	3217.78	14166.8	9530.85	5591.68	3178.31	1472.56	2907.33	1432.52	658.021	773.824	2528.95	4634.07	1268.18	391.506	1628.76	162.598	687.659
XMW0231	153	135	238.193	C15H26O2	1-((1S,3aR,4R,7S,7aS)-4-Hydroxy-7-isopropyl-4-methyloctahydro-1H-inden-1-yl)ethanone	1911-78-0	1718	1.79172e+07	1.27108e+07	1.24688e+07	1.01162e+07	2.28741e+06	8.98572e+06	1.18285e+07	640250	6.36488e+06	6.60567e+06	8.60583e+06	4.40849e+06	3.46896e+06	2.44809e+06	4.08518e+06	2.48507e+06	3.71562e+06	3.98392e+06	4.17395e+06	4.04657e+06	2.60612e+06	2.26424e+06	4.86168e+06	7.03505e+06	2.68584e+06	4.12262e+06	2.88508e+06	4.03283e+06	2.38753e+06	852209	4.01068e+06	2.53719e+06	4.30794e+06	5.21803e+06	3.31451e+06	4.17834e+06	4.77547e+06	4.41048e+06	4.65469e+06	2.58239e+06	2.49141e+06	1.50419e+06
XMW1121	57	41	128.12	C8H16O	trans-3,4-Epoxyoctane	28180-72-5	869	96880.4	77583.5	97791	48606.9	39877.3	80136.1	92507.9	212456	41085.3	65712	121569	30694.6	73476.2	14495.2	22663.3	26597.4	9932.59	64315.5	91755.2	87061	46983.2	60336	91971.6	44616.7	82512	33031.9	14534.6	213244	260469	468616	489991	245713	255752	186847	301854	107281	97392.8	110432	194461	82168.7	131182	103437
XMW0765	68	67	112.089	C7H12O	4-Heptenal	62238-34-0	899	90502.9	73963.7	56007	68487.4	146007	44866.7	78414.9	49860.7	43167.3	45125.9	62810.6	22953.6	32469.4	22440.8	17897	16747.1	18050.5	47228.2	58498.9	47362.7	47517.8	41937.9	64580.2	49935.2	33865.7	27172	22562.2	50950.9	37748.5	225068	99157.1	304617	48990.5	45668.6	44800.7	58006.9	49275.8	42236.3	68955.8	49231.5	18694	36112.6
NMW0767	45	41	114.05	C6H10S	Diallyl Sulfur compounds	592-88-1	861	30882.9	23301.6	27413.4	21304.6	28089.3	22953.5	39001.6	59845.7	19071.3	22260.8	31713.7	11259.9	13532.2	12962.1	6699.29	8701.75	3275.38	9719.27	19066.4	15847.2	8405.97	12805	20913.5	6044.32	20403.5	5630.6	5720.27	47665.1	47474.9	78183.9	83927.1	55379.3	46993.5	36327.9	52868.3	21634.2	14759	12686.1	41581.1	11065.3	42019.9	23028.3
WMW0222	41	55	168.188	C12H24	1-Dodecene	112-41-4	1190	4061.99	8716.97	12557.9	4928.95	3158.29	33051.2	24535.3	6729.58	1107.48	1694.88	20403.8	2956.09	117.962	353.649	775.933	596.082	13656.8	12982.6	17706.1	14781.7	25538.3	18771.8	33634.4	25605.9	102631	9394.79	17246.6	2666.38	13356.5	114324	548.148	69821.4	11619.4	2592.12	18571.5	16939.7	14926.2	6988.24	5176.19	9582.91	8093.02	3078.1
XMW1209	71	70	158.131	C9H18O2	Propanoic acid, 2-methyl-, 2-methylbutyl ester	2445-69-4	1016	269818	190506	281554	141037	83912	282398	156331	74010.4	680058	392162	903076	428317	281575	100626	85377	38494.6	114187	102769	126336	112112	94748.5	91033.8	154249	103274	89707.4	64545.8	25403.3	1.56534e+06	1.3774e+06	587734	826936	589760	467613	979384	290778	171483	152189	163587	150384	92926.3	37686.9	152741
XMW0675	121	91	150.104	C10H14O	2,6,6-Trimethylcyclohexa-1,4-dienecarbAldehyde	162376-82-1	1109	235526	365585	676322	637678	1.80857e+06	595333	1.32161e+06	80533.4	88357.3	59975.5	133226	74001.4	36936.2	41147.9	34782.9	41831.5	52889.6	122937	222539	171537	67188.3	103274	207811	110852	354298	677240	133119	586726	1.55517e+06	201976	2.29545e+06	519230	215964	96412.7	285651	403801	164385	141075	52585.2	101644	40219.7	54947.3
KMW0122	70	41	114.104	C7H14O	Heptanal	111-71-7	903	136691	134792	82053.1	211570	506140	84668.2	243738	172767	58055.5	84355.2	212978	37711.8	81137.2	40697.1	31175.7	39348.9	29408.5	79005.6	139286	111822	45325.2	44258.3	153505	90250.4	50325.8	38785.3	28772.3	124981	90346	1.02514e+06	388573	1.40352e+06	119932	168068	130553	156585	175316	159084	196513	209688	54425.9	107150
WMW0058	95	41	128.12	C8H16O	5-Hepten-2-ol, 6-methyl-	1569-60-4	994	525682	242871	288400	66510.9	103002	402095	1.3009e+06	41938.4	244270	1.34532e+06	357056	524170	355087	242083	870766	468592	886528	1.93174e+06	884416	1.03004e+06	654185	1.09321e+06	745296	562726	2.97805e+06	1.56873e+06	781494	2.03887e+06	647528	196474	312429	241116	220487	119628	153952	258661	362612	228776	124690	111106	43310.1	425952
KMW0454	68	79	150.104	C10H14O	1-Cyclohexene-1-carboxAldehyde, 4-(1-methylethenyl)-	2111-75-3	1274	179163	148629	184909	127064	92667.5	177589	81869.4	71426.8	597008	381454	566556	235541	218355	72814.1	85751.3	43426.8	73953.1	68545	118553	100510	100338	103811	118681	81751.6	92135	72663.3	32964.8	493228	576905	369918	168100	336358	227337	449506	69766.2	91720.8	72763.8	77175.9	54016.3	27077.7	13169.4	68182
KMW0366	82	67	170.131	C10H18O2	Butanoic acid, 3-hexenyl ester, (Z)-	16491-36-4	1187	13339.2	20691.3	70126.8	120306	61077.1	26634.9	96081.1	20294.1	113384	108696	824280	49324.5	12577.3	22739.5	43251.3	24338.7	31879.4	5018.98	25325.5	14830.1	57336.6	46038	21221.1	8409.67	64335.1	10895.2	42557.6	158374	192825	172754	106422	97601.1	27484.6	7813.09	64816.5	4976.19	3329.1	1917.62	5452.95	12755.4	8434.13	15339.7
KMW0172	93	121	136.125	C10H16	Camphene	79-92-5	953	134601	196013	666877	107549	66394	307155	128474	47707.1	993918	3.87939e+06	1.06263e+06	3.36179e+06	167834	308637	1.234e+07	4.37621e+06	4.35768e+06	1.77573e+06	3.55938e+06	3.64964e+06	4.5363e+06	1.25053e+07	1.56799e+06	4.55393e+06	2.80278e+07	2.41946e+07	6.82201e+06	2.91547e+07	4.65915e+06	1.78327e+06	3.73049e+06	809218	4.75295e+06	528028	2.15083e+06	502510	1.06044e+06	665187	399624	1.40611e+06	361497	30846.8
WMW0201	93	79	136.125	C10H16	Bicyclo[2.2.1]heptane, 7,7-dimethyl-2-methylene-	471-84-1	950	137581	195559	665944	107345	67411.6	306691	128250	47689.4	1.02309e+06	3.89283e+06	1.06083e+06	3.35927e+06	167559	308044	1.17828e+07	4.37305e+06	4.37751e+06	1.77374e+06	3.56694e+06	3.66137e+06	4.54393e+06	1.20314e+07	1.56614e+06	4.55004e+06	2.79943e+07	2.39302e+07	6.54713e+06	2.78799e+07	4.65628e+06	1.86282e+06	3.72826e+06	812669	4.76429e+06	528403	2.14858e+06	501771	1.07642e+06	665528	399014	1.4044e+06	363470	31414.7
NMW0041	69	41	150.141	C11H18	(E)-4,8-Dimethylnona-1,3,7-triene	19945-61-0	1116	18.5126	7.30451	777.731	259.342	8.49859	188.079	15.2382	104.322	37.6701	57.6498	36.7092	24.2833	4.01969	13.0581	23.374	22.813	24.5657	758.865	41.9008	34.2479	232.478	54.1158	21.3139	19.5902	1095.04	19.9056	133.281	45.1996	1109.18	650.359	2395.04	15.7386	9.85745	10.4203	737.508	2424.92	2989.69	7.22184	12.883	160.96	595.156	6.569
WMW0230	161	59	222.198	C15H26O	Hinesol	23811-08-7	1635	12942.9	11567.7	22340.1	3552.87	8409.96	25216.4	31524.9	3355.7	114732	189352	48956.3	38152.8	44293	22048.6	57382	32758.1	39275	110301	73618.5	63358.4	52431.3	56361.2	13402.2	34999.3	71965.7	60755.3	20998.3	29922.3	47306.3	41781.8	75066.4	47897	68703	43838.9	73472.8	104553	30506.2	39763.7	80476.5	23059.4	35264.7	23588.7
WMW0011	81	67	152.12	C10H16O	Cyclohexanone, 5-methyl-2-(1-methylethenyl)-	529-00-0	1179	76437	128270	166187	163109	28612	131875	195120	62596.4	394739	481761	370573	195958	84952.3	122071	258236	1078.73	100290	97798.7	312617	290541	125990	133861	76350.3	80939.7	346967	222394	159052	1.11251e+06	158671	541160	362873	202753	170507	28858.9	340938	497750	303132	124176	32940.4	83510.9	70854.6	8043.98
NMW0378	197	212	212.12	C15H16O	Phenol, 4-(1-methyl-1-phenylethyl)-	599-64-4	1859	21102.1	263.999	649.92	392.583	488.166	607.444	500.907	1609.55	1279.83	32850.2	10208.9	6681.5	35406.2	2997.28	10960.9	12926.5	15537.2	48596.2	21960.2	26111	25710.1	21136	8401.51	34838.6	9697.38	759.709	12649.7	1535.64	26914.5	3794.92	632.33	12835.5	24358.1	55475.4	33497.6	19047.6	31007.2	33649.4	48565.1	18492.7	20574.7	3875.32
XMW0679	45	43	176.105	C8H16O4	AcetAldehyde, tetramer	108-62-3	1160	43353.7	62213.4	56379.3	55781.4	70697.5	63053.4	38652.6	531.642	49228.9	28525.9	39433.4	17309.9	30279.7	26502.4	34753.7	36296.8	32974.9	37767.3	52201	57813.2	48417.1	52625	39066.8	48732.4	78330.9	43386.4	32668.3	81050.6	73021.7	81211.7	21658.4	52603.1	81110	22508.5	23034.8	27808.9	46518.6	29607.6	21501.4	26381.1	18052	124328
NMW0174	44	58	179.131	C11H17NO	Mexiletine	31828-71-4	1397	26156.7	33523.2	43397.2	20377.5	8040.69	41888	11257.1	9740.23	1164.02	67245.2	189269	37861.7	39768.5	574.63	19420.6	1023.97	960.485	50642.5	60757	60599.6	87772.5	89290.5	35862.3	29369.5	129033	25426.1	35211.3	51861.2	73870.4	46560.6	31774.7	38297.7	56925.1	74851.8	37797.6	33747	13740.1	9005.51	52588.1	43717.6	24813.9	26119.5
KMW0635	222	177	222.089	C12H14O4	1,3-Benzodioxole, 4,5-dimethoxy-6-(2-propenyl)-	484-31-1	1622	66170.9	49956.3	71336.4	105188	9833.52	76644	26063.5	7497.43	44528.9	45140.1	547224	21922.2	16938.9	14762.6	38509.5	19838.7	15706.3	9983.99	392916	251749	484684	377314	5922.32	7240.27	12226.2	115813	203383	989434	691415	724462	375574	689149	18389.2	49901.5	142646	33085.8	34107.1	23956.7	25333.2	24256.7	29050.7	153135
w01	57	68	128.12	C8H16O	Cyclooctyl Alcohol	696-71-9	1155	402592	222988	349262	328375	429551	292685	175947	144881	856372	496649	716555	329540	240412	49291.1	66943.3	21276.6	45904.4	75942.5	59150.4	79601.1	111199	92549.9	92506.6	65111.4	116978	61582	10711.3	1.29555e+06	1.02646e+06	666455	937034	337217	322363	667020	313808	111363	62964.2	68175.7	36148.6	57853.2	96817.4	67554.8
D173	105	77	134.073	C9H10O	BenzeneacetAldehyde, 4-methyl-	104-09-6	1120	40591.6	41588.7	70862.3	67783.3	12719.3	156630	110265	12412.8	66193.4	28239.1	43341.2	19379.6	5594.5	10320.1	22226.6	34163.8	17569.8	44883.8	58642.5	56241.3	28755.5	36811.2	35740.3	40379.8	132322	114570	28584	125521	112022	24075	71590.3	37380	29752.2	10133.2	29010.1	16566.7	27437.1	18949.4	11434	6945.94	4749.64	6910.61
XMW0963	143	158	158.11	C12H14	1H-Indene, 1,1,3-trimethyl-	2177-45-9	1253	5245.88	4482.92	4971.65	3635.92	2999.51	5084.5	3132.84	1236.54	18220.3	8711.37	20624.9	7940.34	9310.64	2211.91	1693.93	651.429	1388.05	29.1676	52.3121	44.6114	48.364	77.0895	34.8841	28.7952	48.9317	30.4121	47.5909	13235.2	19899.6	10806.6	6849.33	10973.9	8188.97	17454.2	43.7026	20.7412	16.7443	10.9027	22.1926	37.4471	241.864	1980.27
WMW0226	96	69	96.021	C5H4O2	4H-Pyran-4-one	108-97-4	972	175.453	73.3769	185.817	107.612	80.8386	185.981	183.997	1028.82	708.201	12459.1	1040.86	3707.92	37.8849	328.621	25306.1	4785.71	12269.3	2891.42	12184.6	12427.4	9621.24	18569.7	1250.32	3581.09	43558.4	73976.5	13727.8	68545.6	3168.35	1068.31	5866.09	147.942	2232.77	1173.68	2142.73	1137.96	1462.54	1628.6	1029.65	1515.49	819.905	119.657
D417	82	67	142.099	C8H14O2	3-Hexen-1-ol, acetate, (E)-	3681-82-1	1005	579.959	237.239	610.972	29100.1	40937.8	27200.4	58985.8	81324.8	138383	190729	338808	75503.8	25353.8	117899	173523	128940	195094	816.668	236175	245198	246148	401976	379123	364733	741774	330.714	252626	486963	545402	705650	1.4015e+06	1.57377e+06	318846	644249	285731	319846	275681	331577	250865	354870	39202.5	120020
XMW0574	57	68	142.099	C8H14O2	4-Penten-1-ol, propanoate	30563-30-5	974	987912	994481	954254	1.63558e+06	2.64817e+06	909730	930844	1.41498e+06	1.38168e+06	1.31023e+06	2.78936e+06	1.1292e+06	749445	328624	1.28094e+06	368763	633653	253016	874384	766523	607766	1.00427e+06	510146	348761	2.29135e+06	3.62731e+06	610011	6.46046e+06	3.09948e+06	7.33295e+06	1.37785e+06	6.83899e+06	1.28222e+06	2.17883e+06	496996	395163	491049	410981	651036	1.58194e+06	180527	378278
NMW0408	216	171	216.007	C12H8S2	5-(But-3-ene-1-ynyl)-2,2'-bithienyl	1134-61-8	1938	35299	19866.4	26928.7	4368.14	5839.94	24822.2	11031.7	2328.14	108442	536874	49405	97923.1	84149.7	65349.4	193259	45165.6	160259	311742	158175	156917	428518	405208	51385.1	65394.3	188990	196278	112234	223315	61456.8	13057.6	66872.4	63783.3	103662	191331	99831.9	108958	81771.1	80507.6	176608	124391	98856.9	51428.5
XMW0657	133	64	133.053	C8H7NO	Benzoxazole, 2-methyl-	95-21-6	1145	18362.7	17929.5	17775.4	24999.1	20952.9	32816.2	15648.8	17052.5	53719.8	45936.9	26322.2	21370.3	11583.5	13197.1	18702.4	10586.4	14651.6	12594.4	40423	56233.5	17176.5	18100	17331	21630.2	38225	28181.7	16450	89200.2	6775.82	61410.8	37215.4	32305.9	22608.4	8006.08	15304.5	34597.6	151618	35879.9	12531.8	12516.6	34866.4	14933
KMW0056	42	55	88.089	C5H12O	1-Pentanol	71-41-0	766	546624	423385	370357	465385	558823	395563	439104	227747	256974	252605	331572	239641	222496	192886	117559	147026	173835	421067	378126	319005	244481	271747	348362	322859	257684	259294	125342	227935	313664	288306	378303	345089	295353	279216	376061	337625	302358	302155	250985	219381	228709	206072
XMW0418	57	85	170.203	C12H26	Decane, 2,4-dimethyl-	2801-84-5	1106	390688	193177	338123	187278	158128	402689	150386	167155	1.11052e+06	666999	1.43716e+06	518242	437821	187212	144721	116593	160899	129942	113120	128629	177738	147040	127787	109507	160493	120743	35269.4	1.83044e+06	1.29641e+06	634816	283634	303798	497085	1.23866e+06	117807	102131	128470	149915	117458	13392.6	32353.8	147441
KMW0496	71	117	160.11	C8H16O3	Hexanoic acid, 3-hydroxy-, ethyl ester	2305-25-1	1133	37485.8	25152.7	29124.1	69615.1	35416.7	34092.7	16088.9	11856.6	82255.1	52469.5	85172.1	28814.2	25936.4	9656.69	4533.78	7234.29	5323.85	38851	19721.8	19193.3	27495.1	34427.6	29373.9	35107.8	21143.5	22057.9	5328.27	103776	105358	236720	44576.2	380156	33085.2	75682	42524.6	40850.1	43557	31250	30395.6	54447.1	18614.9	19722.4
KMW0060	91	92	92.063	C7H8	Toluene	108-88-3	763	562025	545381	737712	359101	672634	467591	586884	2.27127e+06	701758	657694	2.30666e+06	744057	921782	2.71039e+06	3.98946e+06	4.23016e+06	5.09477e+06	1.12118e+06	991656	930996	631663	623839	1.33732e+06	795631	942538	562745	2.90859e+06	1.52648e+06	795853	1.83623e+06	658408	992037	1.08051e+06	600818	315455	252822	447270	449720	254920	199538	4.84157e+06	2.97737e+06
NMW0344	55	41	226.193	C14H26O2	Myristoleic Acid	544-64-9	1764	395573	252735	319596	172270	238991	288278	189755	39228.9	1.23731e+06	679803	2600.24	267165	334077	275156	226516	264524	229877	221830	150011	114025	359248	231675	146780	80733.6	217931	34240.1	56227.4	409055	227466	368439	130796	265796	329584	141885	174103	247038	364672	212851	1.07182e+06	109885	257379	310114
KMW0202	59	55	130.136	C8H18O	3-Octanol	589-98-0	994	113308	96825.2	108663	94309.6	161427	83163.7	109793	45033.4	106495	90718.7	151356	83931.1	116394	44800	60792.2	48050.1	44802.8	66235.5	44003.6	51265	44952.9	74751.1	44620.2	27824.1	236071	111665	65632.7	186061	117625	122621	190299	261896	106119	109042	36817.4	41050.5	49467.9	24647.9	19778	28530.3	13192.5	57782.9
XMW0588	42	155	155.106	C7H13N3O	1,3,5-Triazaadamantan-7-ol	130267-10-6	1187	24687.7	22192.3	41226.6	22912.4	11466.7	80254	52863.4	10530.2	75805.1	46723.6	137330	25742.8	7715.89	11533.6	22238.4	17005.5	13538.7	5168.53	10184.2	12318.7	13457.2	17367.9	8452.51	6008.15	21726.6	506.244	18049	41048.5	24866.6	75676.7	16117.9	79070.3	10405.4	8170.48	4029.89	11592.7	5982.61	6777.17	4176.95	11066.7	5236.94	292.974
NMW0771	44	87	87.068	C4H9NO	N,N-Dimethylacetamide	127-19-5	942	19449.4	23344.1	80984.5	12046.7	12787.3	39801.5	9231.65	5432.93	117150	256998	112567	232956	26749.4	49539.7	248179	250190	242908	195918	257323	260208	255892	415306	214415	248348	930476	878656	246913	903886	252109	185853	257144	100560	251568	73304.9	239530	62723.2	149924	92900	81575.3	148461	72704.3	2193.22
XMW0366	119	134	134.11	C10H14	Benzene, 1,2,3,5-tetramethyl-	527-53-7	1117	111227	110390	101365	130726	127585	66130.5	83050.5	93720.8	80643.6	47678.6	81543.4	28807.3	38346.6	52054.4	59393.2	61183	46088.8	53996.6	72525.8	171833	74283.8	90354.8	94653.4	62940.9	216133	86704.4	37067.1	1358.57	89158.2	41268.6	26276.3	46658.8	58562.9	52400.3	57671.4	52898	73385.2	68136.3	75734.2	10315.1	25649.6	69154
XMW0003	162	164	161.964	C6H4Cl2O	Phenol, 2,4-dichloro-	120-83-2	1171	31096.7	27565.7	24868	33585.2	69253.8	19047.8	28837.2	22186.1	15367.5	17334.7	45781.6	3838.79	17102.5	19554.1	5704.43	13527.4	10535.9	27298.8	5805.46	19415.6	13877.8	23902.3	19364.3	13618.5	11582.2	24272.1	10606.1	13303.7	5613.87	11233.4	59442.8	27608.6	40283	75610.9	115080	62193.6	145481	190349	46059.4	54149.6	16784.3	37781.3
D413	57	85	156.151	C10H20O	4-Methyl-5-nonanone	35900-26-6	1116	256991	198155	247665	167044	155951	266042	144277	72557.6	760566	474444	816292	331692	257198	53868.6	120499	55229.9	64451.5	256818	178678	224420	214975	213610	224851	179195	281801	121037	74570	1.05928e+06	919112	332002	216015	226198	360769	703177	158517	177832	121304	210842	104284	13507.7	24928.2	106804
D95	75	39	109.969	C3H4Cl2	1-Propene, 1,3-dichloro-, (E)-	10061-02-6	763	105588	112659	98281	118268	128201	120203	94235.9	65308.8	78080.2	66390	98171.4	27173.3	45643.8	46975.8	44300.4	40424.1	46016.7	99751.9	96796.3	109608	88812.2	79492.5	96991.7	95854.4	73919.4	71586.5	49546.5	61774.2	85506.9	68468.8	87458	100990	85867.1	71605.4	110937	89333.5	57718.6	77085.4	67234.5	57142.8	64364.6	58173.9
XMW0908	88	60	88.027	C2H4N2O2	1,2-HydrazinedicarboxAldehyde	628-36-4	994	278.699	110.773	320.885	165.01	127.408	307.059	223.082	72.1216	1718.91	1735.24	1354.37	1246.4	60.5929	286.672	2818.24	2435.38	1166.84	605.765	947.199	1110.18	3773.68	3843.24	778.093	1578.5	12042.4	5422.87	3936.64	7196.14	6167.27	150.982	160.173	257.427	798.501	163.632	438.94	159.41	177.09	96.5147	144.338	630.274	73.1333	71.4688
XMW0650	84	55	84.058	C5H8O	2-Butenal, 3-methyl-	107-86-8	782	66433.4	99208.7	77854.8	104593	273462	88163.3	119165	78445.1	126295	186052	155026	66762.3	56670	145887	55143.2	58678.8	62346.3	88805.9	60733.8	51450.5	69857.5	50636.7	135869	69738.4	71407.9	79516.7	47674.9	85937.1	55028.9	403839	97476.2	163200	57642.4	55363.7	43645.5	104989	72632.4	35564.5	112261	44847.6	30930.9	87822.8
XMW0267	84	56	113.12	C7H15N	2-Ethylpiperidine	1484-80-6	1026	45376.3	66243.4	29578.6	39870.1	174324	46666.2	73005.5	74436	143367	174489	165824	60883.2	78430.6	17907.2	110319	124598	61777.8	239757	117585	126735	50735.1	52206.7	119651	61113.3	74856.2	112551	45104.7	1.32485e+06	148255	96148.5	580.3	71881.9	19304.5	36805	36737.7	69847.1	278821	102620	93753.7	5784.83	22040	20722.4
KMW0571	56	41	228.209	C14H28O2	Butyl caprate	30673-36-0	1590	5585.1	4185.29	5452	2079.82	680.556	6840.44	8669.29	948.042	34427.5	79571.3	3512.46	7845.08	1977.94	4671.11	13273.1	19859.9	8074.22	47633.6	14588.8	23148.4	12546.3	22315.4	14210.1	6096.46	119095	18218	10891.7	7977.42	16303.6	7096.13	5312.6	10750	3844.81	13425	4001.8	2330.89	1807.61	3224.28	13846.9	15207.2	3253.51	1715.66
XMW1225	57	101	160.074	C7H12O4	Propane-1,1-diol diacetate	33931-80-5	988	87433.5	80329.3	58678	71682.6	108489	107085	121701	144224	411629	263170	268830	285627	188571	53472.8	222806	259734	168248	444375	338077	440928	379271	614768	352206	369330	870072	463505	196963	411943	267065	256306	109049	258843	100489	163062	414436	162186	309030	664888	257211	55056.1	33269.9	101178
XMW0221	57	71	254.297	C18H38	Heptadecane, 7-methyl-	20959-33-5	1740	108660	99446	130382	81570.7	124340	103829	122336	32951.9	257186	171163	292021	68004.9	83540.1	44404.4	90119.9	42222.8	63836	120463	86313.9	65639.3	120665	95143.9	83902.7	75430.1	80956.1	132299	35274.1	167559	132316	126186	154213	134930	124435	145352	72578.4	72379.9	96022.9	98046.4	108264	20347	12618.1	23815.6
w06	57	56	170.203	C12H26	Heptane, 2,2,4,6,6-pentamethyl-	13475-82-6	990	86182.7	78339	51714.6	63540.9	96106.5	104441	120096	140714	403843	257490	265293	282323	185501	52547.1	218894	256171	164952	438691	333230	435282	374367	607109	347258	368707	858664	457041	194171	405545	260380	191932	97151.9	163006	110629	159449	409117	160050	305017	642041	253107	49899.5	34075.4	99657.1
NMW0060	71	136	154.136	C10H18O	p-Menth-8-en-1-ol, stereoisomer	7299-40-3	1161	376901	215642	393237	176524	144411	400262	148703	164941	1.26721e+06	819414	1.21683e+06	531456	377396	189322	216101	101262	194229	160655	139774	149201	234358	189987	200198	148662	229159	169486	47371.3	1.48781e+06	1.54967e+06	697033	193577	410220	554731	1.25812e+06	150032	173348	163201	167077	153276	17530.2	26417.4	229443
w13	119	91	150.068	C9H10O2	Benzoic acid, 2-methyl-, methyl ester	89-71-4	1181	107125	111228	172532	50313.3	29028.4	194471	153426	48261.7	685371	171657	304024	176208	71112.4	115191	109596	65768.3	105140	36899.6	92402.9	88144.1	85768.7	104704	92381.4	74152.9	127532	48118.4	81900.9	516238	172674	443458	100058	287627	136295	45598.4	60555.2	60670.1	54252.4	29171.9	14630.1	77737.2	53152	21612.5
XMW0145	84	68	84.044	C2H4N4	Dicyandiamide	461-58-5	866	86183.2	57233.9	85913.8	55856.2	40899.7	81696.4	99176.7	174540	30413.3	53388.5	93472.1	20232.4	57487.3	11456	17700.1	21595.6	7907.3	59561.8	78312.6	74598.8	40914.9	51953.7	72842.3	39051.9	67897.8	32348.1	13909.7	157659	200956	363673	388230	187218	201141	146015	241552	87418.9	80690.4	77894.2	157299	57818.6	104051	82584.6
XMW0676	119	91	134.073	C9H10O	Ethanone, 1-(3-methylphenyl)-	585-74-0	1182	107170	111256	173318	50329.5	29220.8	193302	153472	48260.8	685543	159047	304100	175707	71124.6	115233	109646	65780.5	105180	39404.1	92426.2	88166.3	85793.7	104734	92406.8	74178.3	127565	48133.7	81926.2	523628	172718	443891	99683.1	287699	136331	45608.9	60570.4	60686.3	54266.1	29179	14633.5	77755	53175.5	21610.5
XMW0703	112	117	228.209	C14H28O2	Hexanoic acid, octyl ester	4887-30-3	1570	28732.4	16081.6	12267.9	18902.6	16007.3	39180.3	38443.9	4609.55	199847	74255.4	65958.5	43869	43462.1	47049.2	21714.5	60276.3	27635.7	202758	57498.2	91393.7	170106	158936	51059.5	105195	74729.1	12833.4	30358.1	52576.1	146540	83268.2	33605.4	78144	131944	121974	131756	52900.2	84187	100012	118483	43299.5	44207.2	44558.9
KMW0116	95	110	110.037	C6H6O2	Ethanone, 1-(2-furanyl)-	1192-62-7	910	228830	186522	158874	193761	313816	242323	200008	159658	208274	211718	189453	138803	128584	158668	46218.9	57874.9	70638.3	30220.4	26752.2	22433.6	43280.2	22768.1	45089.5	32579.4	25770.9	25866.4	7331.57	58753	47307	238032	86000.1	182130	78853	81243.2	28254.4	44059.4	64132.6	42969	76385.3	24701.8	15803.7	34651.3
XMW0927	68	96	152.084	C9H12O2	2,6,6-Trimethyl-2-cyclohexene-1,4-dione	1125-21-9	1145	129531	178254	282678	156216	903072	340577	432587	267.777	627935	572010	374154	285141	130649	153007	320846	146652	179815	143922	256807	262598	128756	248028	226885	296351	370025	87359.1	171203	1.23414e+06	299330	397216	667161	308885	193399	163934	113550	202988	444575	267483	68476.8	79094.3	62758.6	22229.2
w29	68	43	128.084	C7H12O2	4-Pentenyl Acetate	1576-85-8	896	80281.1	63707.7	54076.4	71342.8	142495	37222.7	75575	48523.1	31217.6	45383.3	61157.5	25077.6	35501.5	23100.1	19144.6	18823.4	20241.7	39443.1	56328.7	41526.5	32817.7	33551	61298.7	34708.1	33220.1	27047.6	23577.3	45007.9	36789	219643	96767.2	297166	47694.7	44416.3	43718.3	55614.5	46942.1	41023.3	59585.6	47897.7	18121.1	39800.9
XMW1330	57	71	184.219	C13H28	Dodecane, 3-methyl-	17312-57-1	1271	255819	236391	261589	175053	188546	240821	212428	72899.6	852707	579956	832031	327717	289130	70717.7	63053.4	31109	55084.5	101327	88307.9	95585.1	127949	122183	228204	160416	180195	97431.3	27921.7	939373	853796	444322	264992	286807	260437	622423	91244.3	58911	88740	154438	63508.1	6602.43	6400.27	102567
KMW0173	57	72	128.12	C8H16O	1-Octen-3-ol	3391-86-4	982	802493	949358	618816	2.28402e+06	4.21134e+06	730483	1.12864e+06	1.47321e+06	216488	309513	1.13543e+06	205933	435140	190291	1.10823e+06	132104	605881	201614	558463	473134	808547	854029	610538	321944	1.52737e+06	2.87984e+06	362161	6.83763e+06	374249	8.20189e+06	817480	1.087e+07	439736	583349	572077	544784	601439	484584	666303	1.69075e+06	150224	371555
WMW0047	124	95	124.089	C8H12O	5-Ethylcyclopent-1-enecarboxAldehyde	36431-60-4	1040	81956.2	59229.5	97341.7	81763.2	52369	134457	61058.5	29601.1	13637.5	9824.38	18131.2	8765.1	9474.11	11182.5	3099.54	5775.69	5574.76	8678.19	5326.86	8085.88	6792.01	3173.69	13271.9	4434.31	1575.32	652.011	4487.03	2303.13	3255.96	39283.4	16477.7	23181.5	6613.77	7261.83	8573.19	13773.8	27111.6	15224.4	36257.9	7862.45	5533.52	5014.85
WMW0086	136	94	136.038	C5H12S2	DiSulfur compounds, ethyl 1-methylethyl	53966-36-2	985	13473.7	16789.7	37364.4	4282.75	4319.58	20108.3	17027.2	3598.36	330267	760707	536508	406825	6629.16	14458.2	826519	692224	846213	223091	825652	822734	785498	1.287e+06	211679	611800	4.51867e+06	1.50759e+06	864214	2.52038e+06	781219	128863	185063	93628.8	351784	26974.9	180464	25318	26276.5	19489.4	11368.5	61818.3	17487.6	43102.7
WMW0221	81	41	152.12	C10H16O	Bicyclo[3.1.0]hexan-3-one, 4-methyl-1-(1-methylethyl)-	1125-12-8	1119	134.637	2618.77	2929.22	4060.09	2458.33	4536.69	3920.62	2326.63	2325.05	10233.8	13757.1	3146.26	1996.98	2340.64	2466.94	3595	2586.36	154.268	2596.48	2333.09	62545.9	296.48	165.672	157.699	31820.5	5734.04	1307.8	6272.31	238.8	42999.2	82836.7	114.467	71.695	13969.6	11865	60404.5	61101.3	50.8518	90.4027	6060.05	21487.9	2054.34
NMW0778	105	120	120.094	C9H12	Benzene, (1-methylethyl)-	98-82-8	922	4798.3	7938.22	19705.2	4603.24	2281.08	10170.6	5236.31	2039.03	63697	156099	65540.2	141704	9329.49	18779.7	627493	331039	219214	99816.6	140166	141765	339562	799423	71561.2	224656	1.77039e+06	590277	361242	1.25362e+06	270433	94185.5	58309.4	38978.6	263531	20599.1	97752.5	16483	36699.6	21270.2	29693.4	53152.3	14960.4	2074.15
NMW0040	134	91	134.073	C9H10O	Benzyl methyl ketone	103-79-7	1124	106525	118334	162808	170558	46428.8	313085	137033	89959.3	173941	47834.9	78729.7	37939.9	16536.4	57274.6	77808	143452	65812.9	191125	157768	398933	90625.1	86625.2	174377	140938	184411	436986	74869.9	417013	297458	47205.7	213963	58707.7	46113.9	40616.6	103815	80880.9	105905	78372.6	90970.5	18059.6	24021.8	60972.8
XMW0296	112	70	172.146	C10H20O2	Acetic acid, octyl ester	112-14-1	1210	27282.5	11644.8	47776.9	17853.1	5342.39	71595.7	74382.4	4783.18	55888.9	51227	70736.3	434.653	59.1274	9471.18	12688.9	13049.3	7314.1	46880.5	84110.3	76873.2	56295.3	66644.5	103627	82039.6	117331	166.305	25223.9	67062.7	41749.2	42562.7	10106.4	30136.5	17503	12435.2	18789.5	14717.5	12195.2	8441.71	6328.79	6004.65	2485.07	4661.23
XMW0391	202	187	202.172	C15H22	3,5,11-Eudesmatriene	193615-07-5	1495	582653	555848	525366	180946	160493	352362	164277	54712.4	1.08511e+06	965098	9.32054e+06	588440	649131	484173	709298	610800	556659	1.36365e+06	568137	742487	607324	506065	516661	1.26938e+06	668362	588684	623508	896332	452115	1.02386e+06	505113	993031	900109	469585	446480	635115	965268	1.1368e+06	1.49884e+06	796227	781298	1.40269e+06
NMW0787	57	74	116.084	C6H12O2	4-methyl-Pentanoic Acid	646-07-1	949	5775.42	4282.86	9499.49	6372.18	13031.4	9956.85	4025.69	3680.05	16646.6	38095.6	32494.6	32694.1	4640.91	5349.38	116396	45125.8	38278.8	25410.1	34680.2	36671	47112.2	139206	23893.6	50847.3	307400	160402	80645.5	233366	52918.5	47513.3	28302.8	36686.2	53414.5	14541.9	26123.8	7595.07	15396.3	10831.8	10298.2	20326.9	4709.54	1903.55
KMW0175	94	66	94.042	C6H6O	Phenol	108-95-2	980	149594	142271	220885	110125	178512	198230	231443	36046	941531	2.00882e+06	1.55446e+06	1.09695e+06	70254.1	50534	2.06795e+06	1.73929e+06	2.14103e+06	570152	2.117e+06	2.10795e+06	2.01421e+06	3.26837e+06	542289	1.58145e+06	1.12274e+07	3.83218e+06	2.14254e+06	6.31936e+06	2.06884e+06	493354	772641	412014	1.03216e+06	151276	498956	82325.4	71159.3	49661.5	38005.8	176833	39697.6	121625
XMW0256	41	69	98.073	C6H10O	3-Methylpenta-1,3-diene-5-ol, (E)-	1572-08-3	836	215594	357634	497226	854384	318194	613730	476878	190154	273970	158030	247486	70721.6	63626	78343.9	1021.03	43090.7	1076.27	65226.9	1813.74	1525.76	108766	2443.57	1015.81	861.496	1745.5	138946	1961.6	145645	95132.8	226226	211525	127889	62811.2	69009.8	1617.05	614.451	536.217	333.883	587.216	958.899	266.121	24365.7
XMW1224	44	45	88.027	C2H4N2O2	Ethanediamide	471-46-5	1039	118.692	1059.44	944.927	2516.36	54.1635	125.961	1195.05	30.9617	1760.3	1057.15	235.089	381.858	25.5854	216.156	1151.54	1629.55	879.458	1976.71	1993.89	667.658	2191.14	3101.03	581.228	784.162	9470.51	21716.6	3410.21	20679.1	3161.64	3152.02	120.525	4497.41	452.63	66.6054	123.077	56.3134	53.2456	33.9666	59.2537	758.533	27.7765	30.8648
KMW0304	119	91	134.11	C10H14	1,3,8-p-Menthatriene	18368-95-1	1119	185460	214733	280340	332934	95384.5	549098	273804	168745	471524	170396	158025	68596.3	31288	103903	162899	237677	111433	340041	362445	945386	303214	302057	317300	270864	467500	608956	272187	646451	665812	83911.6	312030	118314	87351.6	74039	183737	150969	210556	145466	167584	33120.1	39449	118013
KMW0288	88	43	158.131	C9H18O2	Heptanoic acid, ethyl ester	106-30-9	1098	67973.6	55104.6	52210.9	90582.5	116913	54888.7	77111.3	36156.2	28969.2	24278.9	42753	15613.1	25848.5	21451	12748.1	14388.9	14135.2	57611.9	68782.6	62695.1	28176.1	27392.5	62266.9	41433.7	31958.9	28521.3	24395.4	30131.7	47417.7	51097.1	67859.2	83486.1	39957.4	41728.4	55076.9	51721	47265.2	43763.7	42749.2	17301.1	22507.3	20871.5
XMW0522	92	121	121.089	C8H11N	Pyridine, 3-propyl-	4673-31-8	986	46867.5	56748.8	116888	20606.5	15816.7	73111.4	59754.6	12265.9	995916	2.26242e+06	1.5564e+06	1.21637e+06	24098.2	47529.2	2.36952e+06	1.98916e+06	2.44002e+06	654920	2.44664e+06	2.43308e+06	2.2999e+06	3.68625e+06	621868	1.78452e+06	1.25718e+07	4.31498e+06	2.45175e+06	7.10941e+06	2.28511e+06	397876	573534	292893	1.04176e+06	86260.5	547170	78369.4	130419	69720.7	35028.3	184288	65444.5	124995
w37	81	123	152.12	C10H16O	2-Cyclohexene-1-carboxaldehyde, 2,6,6-trimethyl-	432-24-6	1116	963.761	2512.41	2865.27	3971.34	2335.58	4174.69	3762.3	2178.21	2274.31	9949.05	13476.9	2896.2	1286.06	2199.12	3000.94	2092.42	1769.77	137.917	2344.36	2152.92	498.038	732.546	148.151	3479.78	37837.7	10865.3	1534.69	6030.77	233.591	41007.1	77858.8	111.966	866.928	13609.9	11540.3	57458.4	58989	3868.07	89.2909	6818.24	20812.2	2068.35
XMW0271	187	159	202.172	C15H22	Cadina-1(10),6,8-triene	1460-96-4	1528	11703.4	1.59309e+06	2.49828e+06	34661.1	197498	2.9612e+06	12792.4	14673.8	48783.6	40885.2	58297.9	15618.8	41228.9	51764.5	12060.5	11593.1	26636	24800	15888.6	18220.6	28789.4	31741.2	8645.72	91.8836	28572.6	17964.2	7437.25	32962.7	30129.2	38691.6	17759.6	13682.4	16807.8	38608.1	154.746	21406.4	8711.82	11979	33352.8	12810.7	40244.6	37791.6
NMW0163	123	95	138.068	C8H10O2	p-Hydroxyphenyl methyl carbinol	2380-91-8	1374	27525.6	39890	73217.3	33565	12652.2	102878	14025.7	23490.5	383992	339086	319806	88061.8	84073.8	379207	208092	375554	508625	160136	458936	474898	832247	887827	58612.2	129274	681469	335727	615359	2.04447e+06	1.28525e+06	880558	183144	457996	125450	199692	354240	160912	105575	59557.5	362458	276293	135487	203272
D455	69	87	146.094	C7H14O3	Pentanoic acid, 2-hydroxy-4-methyl-, methyl ester	40348-72-9	989	231366	213106	399719	71449	77564.8	259002	360226	41181.9	3.19237e+06	7.33597e+06	5.1765e+06	3.92319e+06	117593	166893	7.45173e+06	6.41207e+06	7.91518e+06	2.41081e+06	8.04906e+06	8.015e+06	7.40994e+06	1.18417e+07	2.08903e+06	5.83178e+06	3.88093e+07	1.36768e+07	7.63869e+06	2.22067e+07	7.37535e+06	1.2433e+06	1.86546e+06	920615	3.39137e+06	296100	1.77501e+06	264505	284169	201999	128597	598941	178217	443520
XMW0902	69	41	138.141	C10H18	2,6-Dimethyl-2-trans-6-octadiene	2609-23-6	993	238601	217641	407320	74752.2	82676.5	263715	370713	41246.2	3.19614e+06	7.34855e+06	5.20965e+06	3.9287e+06	119654	167372	7.4612e+06	6.41937e+06	7.92868e+06	2.42154e+06	8.05829e+06	8.02414e+06	7.41939e+06	1.18564e+07	2.09328e+06	5.83956e+06	3.88572e+07	1.37115e+07	7.64864e+06	2.22316e+07	7.38533e+06	1.22247e+06	1.86813e+06	901001	3.39561e+06	296495	1.77717e+06	264862	284094	202245	128969	599949	179483	454325
XMW1133	137	152	152.12	C10H16O	5-Isopropyl-3,3-dimethyl-2-methylene-2,3-dihydrofuran	81250-44-4	996	5608.67	6893.9	12627.6	5084.43	2517.18	10808.5	15235.5	2990.02	45906.8	104284	75851.6	56013.1	2193.81	2981.18	108476	90135.3	107990	29449.9	107732	106959	104131	169888	30026.3	83804.6	599978	204011	115920	332652	103548	25126.1	52374.2	23677.7	47721.8	5539.6	25437.7	3862.51	4557.56	3544.8	3707.13	9846.68	2750.74	6406.86
XMW0649	113	57	156.188	C11H24	Nonane, 2,6-dimethyl-	17302-28-2	1018	239546	182239	247054	130639	102509	253149	119957	92516.4	700820	403373	914216	390417	267773	89790.4	121501	77323.9	116560	59004.5	76937.1	53681.5	113957	96485.5	80452.7	89493.6	153179	66446	102353	1.46448e+06	1.17769e+06	365274	224468	268451	408750	807490	43662.5	70950.3	52155.8	37088.2	42083.8	7182.75	10908.1	97883
XMW1240	99	70	186.162	C11H22O2	Hexanoic acid, 2-methylbutyl ester	2601-13-0	1247	142030	97178.9	129674	94726.9	71643.1	143552	56102.9	48325.6	415706	253001	448283	162910	155133	60884.3	56704.3	24097.9	54264.9	51954.4	52791	59355.8	72951.7	70636.6	67801.7	44194.8	81484.2	28160.8	14788	427998	437914	241569	113822	190059	190926	383295	46531.5	39227.5	53628.2	62693.6	47613.7	14327.7	8799.06	62993.6
D113	75	91	166.099	C10H14O2	Benzene, (2,2-dimethoxyethyl)-	101-48-4	1222	45768.5	49920.6	44520.6	56680.5	112757	45370.1	73880.7	15634.3	50874.7	17114.7	63900.4	19560.9	43354.7	9692.81	3847.53	4749.18	5472.99	7139.21	5868.81	11421.1	9999.55	2738.18	14095	14385.8	3784.64	18112.4	4114.11	8191.21	52298.5	75277.9	67158.5	91764.4	22258.5	77699.8	16074.5	10998.7	64706.1	63331.3	25392	1228.47	2113.87	7393.87
D387	57	41	144.151	C9H20O	1-Hexanol, 3,5,5-trimethyl-	3452-97-9	1047	43.1626	17.0837	46.253	25.2109	19.8598	45.7872	34.4815	11.3211	103.319	139.043	86.076	57.5138	9.32823	21.9413	3766.94	16637	3278.34	16759.9	5043.17	8941.31	6131.1	16020.6	39.6571	4232.37	18067.1	66168.7	28705.4	76085.6	47973.2	19.2845	8349.75	36.9016	22.9809	24.6357	3891.66	20.631	19.3173	12.3929	21.6733	720.023	226.339	11.2758
XMW0910	68	43	110.048	C5H6N2O	1H-Imidazole, 1-acetyl-	2466-76-4	950	13520.9	17329.6	54103.7	12710.7	9559.36	25062.7	13221	5043.07	82527.9	360750	85105.3	293647	17175.6	25181.5	1.11114e+06	337637	405939	123244	370426	368564	345550	908430	128818	351639	2.2806e+06	3.26532e+06	504372	3.29869e+06	357563	148647	499237	64378.7	346400	40727.7	200754	51419.3	112640	65656.5	33339.3	124366	36732.8	4930.85
D329	79	81	152.12	C10H16O	Myroxide	28977-57-3	1141	30517.1	58819.3	83300.6	88139.6	11769.2	183141	162001	11716.6	155319	124792	75041.8	39124.5	10973.2	24485.6	23745.5	57613.4	23302.6	71377.2	97975.1	98175.6	97605.7	172128	58458.3	68495	289071	244545	179577	1.06676e+06	250986	188353	213239	96950.3	47619.5	15114.2	34096.7	28484.9	83763.9	23384.9	9513.81	18336.9	15772.6	8226.3
XMW1164	202	204	201.963	C7H7BrO2	2-bromo-4-methoxy-Phenol	17332-11-5	1410	25.7935	12117.2	10067.9	10.634	2380.53	6031.84	2560.18	259.603	2039.5	546.934	33.1879	86.8685	7.40597	12.8998	16.7471	31.756	29.503	1313.25	26.8639	22.4047	21.0321	35.7506	29.6626	19.4399	26.046	10.191	17.8411	40.8652	29.2357	74.8689	346.333	14.2279	8.93685	1465.63	22.3345	8.3734	7.47252	5.09333	16.8623	31.2999	721.467	7.81844
KMW0182	81	82	138.104	C9H14O	Furan, 2-pentyl-	3777-69-3	993	290433	279231	367031	289820	543705	351671	417518	289122	625347	820089	983550	567190	132475	97823.6	866473	690883	672003	550140	651021	694486	827264	1.58451e+06	408067	652638	4.39366e+06	1.88895e+06	989690	2.65059e+06	1.04118e+06	1.89413e+06	876067	2.40499e+06	577168	396547	576603	201015	241663	231542	297792	575673	73998.9	168671
KMW0474	58	59	170.167	C11H22O	2-Undecanone	112-12-9	1294	302438	310146	314923	292883	292089	290829	243016	158151	141094	52637.9	201553	39211.6	73766.1	31556.1	8870.19	9477.5	16304.8	58978.6	18247.9	21399.7	52253.2	46420.3	52406.7	31592.8	35107.9	4154.52	4854.28	83051.5	155155	105741	59960	87164.6	137104	166557	70259.1	57902.3	57348.4	70563.8	39940.3	16866.5	17869.3	35773.6
NMW0091	82	83	141.115	C8H15NO	8-Azabicyclo[3.2.1]octan-3-ol, 8-methyl-, endo-	120-29-6	1223	144071	93699.5	116695	169805	128278	246221	411989	53398.2	222221	1.77861e+06	1.55602e+06	298910	78842.1	43700	176994	67369.9	115744	137591	544448	319966	957828	704893	170385	249755	1.06447e+06	1.58496e+06	233321	889605	141648	1.70906e+06	77455.4	365235	45754.7	23206.9	71494.3	24105	69722.6	57374	89283.6	110493	14369	68391.4
NMW0403	184	41	254.109	C12H18N2O2S	Thiamylal	77-27-0	1928	71870.3	31395.9	34855.6	2614.01	7514.28	27602.6	18124.3	264.462	342128	51362.4	25111.4	22528.4	24491.9	41451.9	21501.3	125350	23636.6	546345	17817.6	87045.3	446331	481938	35111.5	105688	141944	5095.48	156494	58500.3	31953	44836.7	11503.6	108733	230546	41899.3	192729	62196.7	42275.6	46581.6	45366.7	34621.2	93801.3	83006.7
XMW0671	70	69	98.084	C5H10N2	1,7-Diazabicyclo[2.2.0]heptane	279-42-5	939	13705.7	17421	53761.5	8146.5	6155.58	24708.6	10981.9	4134.16	84826.9	249616	56348	180390	18428.4	34139	307978	216918	239451	139844	242994	237509	234381	325764	154757	234825	782349	724915	223645	747428	177997	124130	212245	62502.2	234665	54872.8	171116	41557.7	88433.1	57501.1	53845	98385.5	45810.8	2113.63
KMW0647	83	41	224.141	C13H20O3	Methyl jasmonate	1211-29-6	1638	57683.2	122604	257765	26902.2	52043.4	290071	51245.3	14347.6	369945	403947	91134.3	93131	117884	120627	239962	472744	119887	139398	885464	642711	2.76143e+06	2.05057e+06	24984	102812	215014	762379	980308	3.75273e+06	3.3793e+06	1.2396e+06	1.20285e+06	1.67922e+06	139388	158037	454064	23440.1	88822.8	72476.8	328214	156110	103767	277080
NMW0013	106	107	107.073	C7H9N	Benzylamine	100-46-9	1019	15928.8	12384.4	29209.6	11006.2	3679.07	42432.1	59016.7	4357.28	43531.1	154314	51690.5	33516.3	4547.48	8671.32	159093	104334	107743	38135.8	96772.4	73957.4	255110	411377	53013.8	119863	1.10248e+06	62524.8	338216	248618	137126	38096.8	15289.8	32066.7	35669.6	8540.17	18914.5	19527.5	13146.3	4048.11	9806.92	19520.4	13849.7	10892.6
XMW0411	71	68	128.12	C8H16O	Cyclohexanol, 2,6-dimethyl-	5337-72-4	1112	268046	201133	254774	154103	120339	306345	122101	97210.6	782567	503485	918923	371649	300257	88757.1	97816.8	69979.5	89750.6	150584	131731	172498	202494	197688	167291	162064	268185	183863	39287.8	1.29679e+06	1.02271e+06	430735	282417	284936	389085	763143	155995	203195	189120	156262	98539.6	12553.7	38712.2	91676.3
WMW0028	57	85	142.136	C9H18O	4-Heptanone, 2,6-dimethyl-	108-83-8	952	5768.39	4284.21	10705	6942.39	13098.9	10082.9	4702.8	3725.8	16842	37760	32713.2	33051.9	4642.76	8415.54	117117	45369.7	38375.5	26265.3	35676	38523.7	48495.4	139443	24082.9	51939.3	308601	168159	81619.1	240986	52551.3	47784.6	28353.9	36943.3	53307.9	14597.8	26367.1	8124.33	15479.4	10870	10143.3	20472.7	4713.27	1908.64
KMW0062	71	41	86.073	C5H10O	Prenol	556-82-1	776	144283	122406	139175	112728	105535	135456	110099	37339.9	55282	43135.8	68680.8	31764.9	45705.4	21012	21455.6	19845.6	18676.3	68144.6	58198.1	66779.7	64731.3	60612.4	57265.6	78322.2	39254.4	38886.1	30828.2	78099.1	73400.3	82451.3	78960.9	81060.8	58798.4	71298.6	59066.6	61066.7	54888.6	61242.5	33594.4	29844.8	38264.2	34474.7
NMW0198	156	141	156.094	C12H12	Naphthalene, 1,2-dimethyl-	573-98-8	1452	1007.04	388.332	1134.47	556.026	418.989	1161.89	759.306	248.812	22319.3	24819.9	27385.9	1486.68	234.865	392.394	941.718	4211.82	927.459	11447.7	30478.2	24597.9	59055.9	62249.1	20522.1	15030.1	10205.4	17004.6	20546.7	151934	97502.5	69675.9	37630.2	48558.4	5586.27	23004.2	22729.5	349.268	10004.8	12557.7	368.449	12222.6	5068.65	19838.9
XMW1215	59	44	102.043	C3H6N2O2	Acetamide, N-(aminocarbonyl)-	591-07-1	1129	17668.2	14799.3	26666.9	30030.7	22380.1	40192.6	38713.6	5756.8	24993.9	13276.6	24879.6	10305.8	11333.4	7620.76	5142.86	10569.9	6509.65	7235.28	7950.6	640.803	4431.84	5485.63	2836.46	5031.17	7228.93	65964.6	8268.69	64863.8	56942.9	265.281	48142.2	44615.4	364.69	18823.1	11372.2	11860.1	285.538	7793.78	320.555	5921.33	2680.79	4157.33
D411	103	57	186.162	C11H22O2	4-Methylpentyl 2-methylbutanoate	35852-40-5	1143	22398.2	20998.3	25427.5	69853.8	51232.9	59173.9	21166	13532.6	105764	65028.2	29611.9	26291.6	21104.9	21491	27220.8	36267.9	24931.4	10759.4	93703.7	82017.2	18585.1	22117.1	31417.4	17949.8	38522.4	51470.2	17441.9	252696	14309.4	115583	89603.5	58409.8	35165	9316.45	14943.8	43789.1	228881	63532.9	5988.96	37500.5	55315.6	2991.66
NMW0043	107	91	150.104	C10H14O	Bicyclo[3.1.1]hept-2-en-6-one, 2,7,7-trimethyl-	473-06-3	1123	38803.2	32916.3	56205	42510.8	4742.59	92292.1	152348	13699.9	55627.4	59258.8	61356.4	33270.8	12861.6	8200.53	44792.1	18201.4	14163	59065.6	76842.8	61656.9	111852	113146	54116.5	78149.7	426723	95268.5	106726	142256	142658	59602.1	51546.3	75377.1	66264.3	10465.2	45522.8	19522.3	33068.4	17557.1	15559.3	9253.41	5648.43	9154.46
KMW0190	42	122	122.084	C7H10N2	Pyrazine, trimethyl-	14667-55-1	1004	66281.2	91649.2	60105.2	39165.8	67427.3	69095.6	78443.8	17272.4	70790.1	303835	308819	75007.4	5738.4	15016.4	287646	210753	283409	143041	227932	253271	495084	773824	122514	307927	1.14973e+06	11763.8	608969	393694	346112	61626.7	26736.1	62898.9	86998.1	27695.8	79696.2	20983.5	19264.3	22377.5	48765.6	43294	11395.3	30516.8
XMW0213	70	71	186.162	C11H22O2	Isopentyl hexanoate	2198-61-0	1250	139227	98663.1	126178	77301.3	56470.9	125228	49258.5	51845.9	366359	221669	379136	154443	154132	31137.5	45007.4	10673.6	23670.8	38605.8	37652.3	40356	51035.3	48724.9	63362.8	40272.7	62541.3	33703	11970.4	392560	415220	183119	109690	144490	190878	390717	37972.6	42885.2	52614	66033.2	48644	1287.99	9307.41	59758.4
NMW0781	42	86	104.047	C4H8O3	Butanoic Acid, 4-hydroxy-	591-81-1	933	53993.4	76089.3	309090	37059.1	23252	124849	46591.3	17853.1	431876	996505	409190	942102	92297.8	184571	1.32175e+06	1.05085e+06	1.05031e+06	739555	968166	956475	1.02312e+06	1.84449e+06	793683	994156	4.50911e+06	4.15129e+06	1.16729e+06	4.31285e+06	946790	728865	1.02334e+06	375266	951831	255764	932627	223499	553762	330928	289260	548325	263965	7074.63
NMW0017	44	99	99.068	C5H9NO	2-Pyrrolidinone, 1-methyl-	872-50-4	1044	32.3748	13.2894	36.6513	19.1335	16.1279	35.0268	27.5968	8.20604	2926.58	485.207	72.2556	51.4092	6.9785	198.466	840.729	6025.95	1005.01	6078.12	2445.97	3593.46	1138	2789.16	274.053	1552.27	2680.21	24416.1	4105.89	24348.3	9561.29	16.9192	1611.52	31.1624	20.1131	19.0676	1476.49	132.306	14.7982	9.22906	16.0416	144.196	106.248	8.24023
XMW1315	126	71	170.203	C12H26	Undecane, 4-methyl-	2980-69-0	1160	124860	66996.8	134843	66971.4	59982.2	133086	62069	55309.4	412998	262248	396351	175958	122521	61193.2	66914.7	38271.3	62126.8	52254.1	51537.2	59569	72656.3	59870.4	67276.8	52260.1	74334.6	55576.9	16746.3	497984	447359	238894	71514.8	132794	180523	352923	53536.6	55065.1	60873.4	63797.4	53278.4	6084.98	12273.3	62613.8
XMW1058	68	58	128.084	C7H12O2	Cyclopentanol, acetate	933-05-1	927	558700	771999	2.88874e+06	360065	237523	1.20684e+06	449820	184063	4.10325e+06	1.03117e+07	3.89601e+06	9.37793e+06	891631	1.76951e+06	1.02346e+07	1.0346e+07	9.53123e+06	7.06919e+06	1.01436e+07	1.00998e+07	1.02833e+07	1.60633e+07	7.75243e+06	1.01332e+07	3.66646e+07	3.38408e+07	9.95168e+06	3.49332e+07	9.82464e+06	6.82376e+06	1.03999e+07	3.5746e+06	9.87118e+06	2.5168e+06	9.17062e+06	2.12084e+06	5.18209e+06	3.16106e+06	2.73408e+06	5.49271e+06	2.54023e+06	66765.4
XMW1090	161	119	176.157	C13H20	Benzene, 2-methyl-1,4-bis(1-methylethyl)-	58502-85-5	1289	2529.43	2010.07	1082.8	1600.66	4001.35	2572.04	3082.23	873.521	4203.24	2236.75	6883.67	1544.31	2769.36	1938.79	617.966	750.064	1308.86	518.664	1056.78	444.52	880.067	2088.01	758.649	796.897	1020.95	1605.88	1171.78	3203.73	4559.59	3533.73	3194.97	3052.48	4349.87	4783.94	9121.9	4425.54	1337.56	2302.51	3398.12	2160.82	498.482	265.275
NMW0044	106	121	121.089	C8H11N	BenzenAmine, N-ethyl-	103-69-5	1128	1509.19	2399.82	3522.51	3536.39	1712.97	4569.73	1373.69	328.834	9354.19	3158.41	1592.61	1526.67	327.723	814.448	3310.02	7491.67	2028.57	6691.12	3196.78	5550.42	2984.04	5135.48	1002.04	2092.88	11231.7	77832.4	9066.67	71951.6	24832.7	7546.89	6866.1	4284.82	1141.46	713.433	1358.19	217.359	361.787	220.863	26.2283	922.42	172.26	366.911
XMW0420	57	71	184.219	C13H28	Undecane, 2,9-dimethyl-	17301-26-7	1233	100737	65868.2	111128	145507	52366.9	113200	46422.8	48398.7	467437	343285	471978	184473	123133	76964.2	81019.4	72451.7	74874.9	56666.3	75818.6	75577	57047	53093.3	47466.7	52081.1	63812.9	37555.6	13129	414480	415237	272397	61321.3	125276	130803	280747	47117.1	43315.2	60101.3	62027.7	39871.7	14524.6	13128.7	55307.3
XMW0023	93	77	136.125	C10H16	4-methyl-1-(1-methylethyl)-Bicyclo[3.1.0]hex-2-ene	28634-89-1	966	200025	329545	994536	200150	104590	523958	220087	69665.3	3.22919e+06	1.38418e+07	1.30123e+06	1.35318e+07	277146	464691	3.17971e+07	1.06228e+07	1.31173e+07	3.13555e+06	1.37837e+07	1.37494e+07	1.35136e+07	2.52781e+07	4.21802e+06	1.00823e+07	6.18542e+07	8.48968e+07	1.37041e+07	8.57398e+07	1.35876e+07	5.59037e+06	1.33071e+07	1.72087e+06	1.06556e+07	880557	7.56527e+06	1.44491e+06	4.5731e+06	2.05793e+06	1.83396e+06	3.57157e+06	1.57684e+06	99335.8
WMW0176	42	70	114.068	C6H10O2	2H-Pyran-2-one, tetrahydro-6-methyl-	823-22-3	1095	515679	345036	381260	832062	1.311e+06	354479	828190	254282	313782	270348	320659	170242	243456	189888	136069	145897	145582	394886	577598	431680	245976	251686	484709	268838	273591	232069	246797	326389	827196	248763	778962	487369	265853	283032	392272	376332	298642	267049	256522	255406	231287	243013
WMW0087	71	43	158.131	C9H18O2	Butanoic Acid, 3-methylbutyl ester	106-27-4	1056	2.85072e+06	1.99842e+06	2.78256e+06	1.49672e+06	1.26176e+06	2.63691e+06	1.29555e+06	1.05379e+06	8.03592e+06	4.65502e+06	1.05262e+07	4.45302e+06	3.17169e+06	1.12666e+06	1.12616e+06	663757	1.17945e+06	597230	884041	564224	842149	784374	776081	727410	1.20522e+06	617651	134363	1.48221e+07	1.24671e+07	5.68151e+06	2.65207e+06	4.95611e+06	4.34013e+06	9.35444e+06	504028	896148	651764	473220	556272	138909	183096	1.37426e+06
XMW0051	107	51	107.037	C6H5NO	4-Pyridinecarboxaldehyde	872-85-5	976	8563.88	14980.1	49663.1	15807.9	5807.55	28551.5	10304.6	3247.92	99572.3	550903	58561.1	568945	11662.2	19709.3	1.42244e+06	318157	558139	56673.2	562889	552988	441702	601449	156233	280901	2.39589e+06	5.82256e+06	495390	5.29975e+06	363280	113692	582600	46542.5	244730	27379.1	311751	103700	225627	105638	25450.2	168656	67481	3666.7
KMW0380	124	94	166.111	C9H14N2O	Pyrazine, 2-methoxy-3-(2-methylpropyl)-	24683-00-9	1181	113027	293519	431516	171240	93284.4	261440	303771	220891	1.33537e+06	258412	712852	412643	100809	252547	184788	54441.5	169310	87317	163616	109846	90280.4	136331	297370	77362.3	479271	55049.7	57648.4	1.32045e+06	398977	416456	230672	648879	208229	96136.8	72486	301884	168444	181784	21992.5	80394.2	89755.4	46540.8
D264	41	39	138.141	C10H18	1,6-Octadiene, 3,7-dimethyl-	2436-90-0	946	9325.91	13014.4	46296.5	7388.91	7513.05	21188.8	9576.05	3386.68	68533.9	260087	72725.4	224219	12650.5	21396.6	758507	308916	271617	123141	227005	234933	309284	820381	105281	324418	1.87574e+06	1.44498e+06	430136	1.7499e+06	322370	139922	214994	65773.6	342863	35074.7	142808	33103.1	66843	42505.2	30415.1	93585.8	23158.1	3108.49
XMW0780	91	119	134.11	C10H14	2,6-Dimethyl-1,3,5,7-octatetraene, E,E-	460-01-5	1131	47366.2	75650	129684	152895	82713.2	196694	76027.1	20654.9	223756	57455.6	61717.2	64596	16689.6	29173	70417.8	184125	54843.4	203179	86612.9	115602	32747.5	52399.7	37089.6	56918.5	85115	1.00552e+06	106405	867866	640691	299891	367805	225985	57582.7	26374.2	39971.6	71.1431	71.3516	5591.11	3999.54	35616.8	5542.03	7643.33
WMW0031	137	136	272.25	C20H32	Phenanthrene, 7-ethenyl-1,2,3,4,4a,4b,5,6,7,9,10,10a-dodecahydro-1,1,4a,7-tetramethyl-, [4aS-(4a.alpha.,4b.beta.,7.beta.,10a.beta.)]-	1686-56-2	1960	41526.6	33140.9	38167.9	4921.99	11617.5	30287.5	33408.3	4927.31	195366	344592	51504.5	97366.1	58375.8	23832.1	126857	71497	62138.5	200087	47733.1	62111.2	212233	303487	23875.8	72326.2	41536.1	7972.71	102002	39943.7	91412.2	73227.7	22802.5	105995	121010	64434.1	95866.3	37117.1	116874	118594	177407	32800.9	64142.1	37496.9
QWM0003	68	67	152.12	C10H16O	2H-Pyran, 3,6-dihydro-4-methyl-2-(2-methyl-1-propenyl)-	1786-08-9	1154	287280	63834.6	161719	299821	505418	157294	136729	177176	5782.91	11843.4	8685.53	3669.98	12213.1	728.788	342.88	1491.37	1146.57	3492.41	15248.8	13893.7	6677.73	7922.73	6803.32	5560.31	12191.8	7132.67	2949.45	283861	44663.6	434929	1.18119e+06	166445	42779.2	115241	423975	117875	15822.6	14235.2	4736.81	90984.7	136866	27022.4
XMW0917	83	55	140.12	C9H16O	3-Nonen-5-one	82456-34-6	1052	7.10242	2.81866	7.65524	4.15776	3.26674	7.55133	5.68179	1.86573	17.9493	23.0708	14.1353	9.49606	1.5359	3.61931	101.319	630.507	7.13288	606.986	13.2275	12.3074	10.8787	628.837	6.55874	6.02266	684.459	2788.9	1116.53	3329.97	1241.03	3.22493	8.23378	6.20432	3.78018	4.07074	8.12955	3.39422	3.1752	2.03907	3.56999	6.18211	1.67153	1.85808
XMW1204	61	134	134.04	C5H10O2S	Ethyl (methylthio)acetate	4455-13-4	989	520.014	420.534	1293.06	490.816	1342.99	576.861	853.105	67.585	3887.4	5793.16	4266.25	5714.19	689.73	282.59	11147.2	8982.09	4804.99	3132.28	4013.45	3984.4	8787.08	18027.2	2779.2	7807.86	51225.7	21141.2	11457.8	29573.6	21893	161.675	2625.68	245.714	5842.6	310.37	3113.78	683.588	670.229	85.747	148.798	1677.09	135.775	543.076
w09	69	41	138.141	C10H18	2,6-Octadiene, 2,6-dimethyl-	2792-39-4	978	53731.7	72725.7	215629	82177.8	58396.6	129523	59160.6	31632.8	407704	2.05572e+06	267784	2.11046e+06	56787.6	77492.9	5.02667e+06	1.18999e+06	2.02298e+06	223391	2.06783e+06	2.04726e+06	1.65533e+06	2.20998e+06	605944	1.03888e+06	8.62759e+06	1.96118e+07	1.83206e+06	1.81209e+07	1.48958e+06	489784	2.15274e+06	236112	965101	141175	1.18909e+06	400013	875000	411944	105259	661666	248314	19970.8
XMW1192	69	41	148.029	C6H9ClO2	2-Propenoic acid, 2-methyl-, 2-chloroethyl ester	1888-94-4	977	52158.1	69467.2	204023	77650.5	51633.4	125730	57428	30706.4	393803	1.99552e+06	259941	2.04865e+06	55124.5	75223.4	4.87945e+06	1.15514e+06	1.96374e+06	215853	2.00727e+06	1.9873e+06	1.60685e+06	2.14526e+06	588198	1.00846e+06	8.37492e+06	1.90374e+07	1.7784e+06	1.75902e+07	1.44596e+06	449241	2.08969e+06	214460	936837	137040	1.15426e+06	388299	849388	399880	101590	642288	241042	19263.4
KMW0251	82	67	140.12	C9H16O	5-Heptenal, 2,6-dimethyl-	106-72-9	1054	516.124	1095.91	1726.8	947.937	1218.1	800.381	621.367	460.436	14809.4	2874.52	558.676	1413.27	136.584	811.349	5694.57	33108.9	4670.26	32251.8	10041.5	16850.3	8865.03	30475.1	1755.27	6537.53	30426.1	157686	59540.4	168957	75660.9	1669.25	9849.08	1901.56	244.717	1511.99	7494.37	561.501	481.29	322.303	468.522	1308.66	443.964	611.99
D80	69	84	144.115	C8H16O2	Acetic acid, 2-ethylbutyl ester	10031-87-5	925	101959	139918	531618	63818.2	44145.7	216109	85461.8	33134.4	748485	1.85494e+06	713523	1.68986e+06	164254	325653	1.83607e+06	1.86175e+06	1.6657e+06	1.2895e+06	1.83653e+06	1.81045e+06	1.83712e+06	3.00726e+06	1.41061e+06	1.82408e+06	6.63708e+06	6.14246e+06	1.71733e+06	6.27004e+06	1.74967e+06	1.25538e+06	1.85196e+06	659161	1.7675e+06	462238	1.66861e+06	387914	962863	581797	500777	999273	465247	12162
XMW0281	57	43	156.188	C11H24	Decane, 5-methyl-	13151-35-4	1057	2.94167e+06	2.14888e+06	2.98281e+06	1.71697e+06	1.47277e+06	2.99446e+06	1.37091e+06	1.41114e+06	8.32509e+06	5.08172e+06	1.13706e+07	4.71797e+06	3.37373e+06	1.21327e+06	1.21099e+06	693694	1.41032e+06	662089	1.11975e+06	765994	982011	1.0694e+06	944141	800417	1.66309e+06	654834	326913	1.58806e+07	1.3309e+07	5.53022e+06	2.87101e+06	4.38341e+06	4.655e+06	9.55956e+06	584651	838058	692149	543272	682040	328765	190048	1.32212e+06
XMW1424	69	40	69.033	C2H3N3	1H-1,2,3-Triazole	288-36-8	927	102099	140495	532574	65077	44681	216375	86114.9	33120.3	752831	1.8576e+06	716827	1.69081e+06	164261	325554	1.88161e+06	1.86232e+06	1.66846e+06	1.28918e+06	1.83632e+06	1.80915e+06	1.83642e+06	3.00885e+06	1.41448e+06	1.82288e+06	6.72411e+06	6.16258e+06	1.73991e+06	6.37239e+06	1.75966e+06	1.2573e+06	1.86244e+06	669139	1.76902e+06	465269	1.66952e+06	389523	972565	581312	501655	1.00368e+06	465421	12486.7
XMW1118	55	83	112.089	C7H12O	CyclohexanecarboxAldehyde	2043-61-0	963	660241	608551	532090	898511	1.11462e+06	598998	959968	440111	332591	407285	678662	230364	329577	211808	197476	115989	235332	632136	708943	629617	459206	415283	857713	773843	511486	419305	298673	287229	721127	1.08875e+06	512578	1.24045e+06	540083	422358	404342	494602	530616	462317	549996	272304	244540	242512
XMW1229	80	79	122.11	C9H14	Bicyclo(3.3.1)non-2-ene	6671-66-5	964	18975.9	30617	97889.5	18153.1	9047.82	53573.6	21825.5	6199.3	311284	1.37831e+06	123750	1.32056e+06	25962.1	44060.4	3.02604e+06	1.02118e+06	1.23909e+06	274064	1.3164e+06	1.2977e+06	1.40411e+06	2.51776e+06	399837	948615	6.79305e+06	1.04462e+07	1.60547e+06	1.04853e+07	1.28155e+06	498195	1.03723e+06	158699	982080	84454.5	729647	145355	460638	206071	169316	353994	154774	9553.22
KMW0219	57	41	130.136	C8H18O	1-Hexanol, 2-ethyl-	104-76-7	1030	1.21427	0.498183	1.30425	0.702262	0.49664	1.2943	1.00241	0.311934	2.49985	2343.02	2.18336	979.965	0.265707	182.958	1080.92	663.618	687.858	1.18063	1533.01	1672.3	1888.25	1915.29	1.12178	1239.76	2815.3	1378.13	1132.94	1239.38	1.63371	0.55466	1.29543	1.06217	631.221	0.687012	1.31694	0.571467	0.450785	0.344765	0.597975	126.546	0.269252	0.300364
XMW0484	81	53	110.073	C7H10O	Furan, 2-propyl-	4229-91-8	791	28324.9	36249.3	30581.2	52837.2	110393	25271.8	32052.9	48143.3	16272.6	23016.7	65115.1	11635.1	19211	18127.7	13861.2	11166.4	12966.9	31027.5	48630	44623	35842.6	46092.1	38809.8	24016.5	42876.4	41158	24102.4	75760.7	31347.5	678748	129807	691971	45780.5	66038.6	142637	47703	35250.3	40539.5	65762.4	138791	42962.1	38683.5
XMW0430	98	70	98.084	C5H10N2	2-Piperidinimine	22780-54-7	824	5.2775e+06	4.36693e+06	3.53439e+06	5.07489e+06	6.16817e+06	4.12012e+06	4.80242e+06	2.52383e+06	3.44811e+06	4.57995e+06	2.74319e+06	2.92606e+06	2.30621e+06	2.90866e+06	2.49537e+06	2.18063e+06	2.46913e+06	2.79813e+06	3.15389e+06	2.48565e+06	3.03231e+06	2.61051e+06	3.54568e+06	2.47687e+06	2.69304e+06	2.43316e+06	2.27347e+06	2.9266e+06	2.80431e+06	3.07182e+06	2.31526e+06	3.70716e+06	2.78643e+06	2.16295e+06	2.58629e+06	2.63819e+06	2.383e+06	2.09279e+06	2.32463e+06	2.09991e+06	2.18785e+06	2.79685e+06
KMW0193	93	41	136.125	C10H16	.beta.-Pinene	127-91-3	981	240133	349075	1.05066e+06	379544	174424	626751	268542	82120	2.07105e+06	1.08651e+07	1.22981e+06	1.10547e+07	250184	411519	2.56309e+07	6.29378e+06	1.07666e+07	1.17999e+06	1.10002e+07	1.08817e+07	8.27524e+06	1.16753e+07	3.19835e+06	5.72028e+06	4.31831e+07	8.12515e+07	9.60723e+06	7.73273e+07	7.00159e+06	2.16913e+06	1.13427e+07	908096	5.06069e+06	576957	6.21301e+06	2.0832e+06	4.59827e+06	2.17207e+06	555736	3.25881e+06	1.32213e+06	88985.5
XMW1325	57	71	170.167	C11H22O	4-Undecanone	14476-37-0	1208	355744	290090	367030	361637	249392	389567	225886	102813	1.01245e+06	611303	1.05144e+06	346554	293376	140147	104935	116107	139786	268566	269475	225249	168520	212357	364473	271426	272942	256201	27040.2	1.21107e+06	1.11719e+06	562512	240341	397899	391423	695313	188087	159622	178811	197412	124707	26110	16571.4	107375
XMW0900	96	81	138.104	C9H14O	3-Cyclohexen-1-one, 3,5,5-trimethyl-	471-01-2	1044	1682.15	1111.5	1146.78	1868.38	3711.62	901.432	1077.55	564.15	3192.56	932.895	604.49	312.929	310.063	247.894	1441.47	8568.23	1294.71	8373.84	3369.8	5131.76	2222.86	7267.29	1492.59	2087.78	7393.4	37879	15184.3	40339.8	18108.5	346.904	2737.82	698.057	358.955	566.089	2604.57	541.548	424.221	377.348	613.911	415.614	215.092	291.156
XMW0183	41	55	126.104	C8H14O	2-Heptenal, 2-methyl-	30567-26-1	990	127483	122254	252125	39493	42367.3	154326	201543	27060.3	2.08389e+06	3.91557e+06	3.21896e+06	2.5163e+06	65727.3	105452	4.45934e+06	3.75366e+06	4.46786e+06	1.61008e+06	4.53584e+06	4.24294e+06	4.23675e+06	8.323e+06	1.38317e+06	3.44027e+06	2.30544e+07	9.5807e+06	4.75596e+06	1.31842e+07	4.61611e+06	788379	1.11119e+06	634018	2.00281e+06	186819	1.18244e+06	176375	203840	142019	84528.3	387638	114153	269965
KMW0199	41	93	136.125	C10H16	.beta.-Myrcene	123-35-3	991	127483	122254	252125	39492.9	42367.2	154326	201543	27060.2	2.08389e+06	3915557	3.21897e+06	2.5163e+06	65727.2	105452	4.45933e+06	3.75366e+06	4.46786e+06	1.61008e+06	4.53584e+06	4.24294e+06	4.23674e+06	8.32296e+06	1.38317e+06	3.44027e+06	2.30544e+07	9.58067e+06	4.75596e+06	1.31841e+07	4.61573e+06	762730	1.11118e+06	615515	2.00281e+06	186819	1.18244e+06	174115	203840	142019	84528.2	387638	114153	269965
KMW0310	137	109	152.12	C10H16O	2-Cyclohexen-1-ol, 1-methyl-4-(1-methylethenyl)-, trans-	7212-40-0	1123	52010	47903.5	65615.7	52516.6	17252.5	100415	131807	29686	49723.9	57172.2	60911.9	24118.1	12462.6	9623.99	30880.3	15567.7	17597	34743.1	76862.6	64721.5	76882.1	82766.5	38558.1	76222.8	233529	63476	58238.2	70222.5	66590.4	100272	120347	92848	44540.7	16443.4	45238.2	26280.1	25352.3	27757.3	19434.6	13791.1	6136.26	7345.42
KMW0170	55	70	126.104	C8H14O	1-Octen-3-one	4312-99-6	976	279387	302010	336087	445220	711255	266796	305810	283775	293760	766486	298040	838977	130052	67972.7	1.58322e+06	422055	925934	234431	1.01781e+06	958386	500555	980012	511023	479602	2.91266e+06	6.58837e+06	613588	5.80707e+06	478456	1.43038e+06	1.16766e+06	1.41111e+06	473949	137272	569676	286018	416909	270996	186852	664085	127863	70275.7
WMW0092	44	58	143.167	C9H21N	1-OctanAmine,N-methyl-	2439-54-5	1088	10052	8814.16	13073.7	10965.5	16233.6	11379.5	11035.5	4030.43	43857.3	78200.8	12622.3	38667	6039.28	5297.75	63535	55141.8	64247.4	59430.1	65255.5	64170.3	109454	181566	41588	71392	275147	36462.9	95220.9	94744.3	56106.6	15775.9	9833.17	15984.3	31500	13886.9	22008.3	12878.1	10191.3	9741.21	8747.42	12724.5	4992.71	4081.48
KMW0489	68	79	150.104	C10H14O	1-Cyclohexene-1-carboxAldehyde, 4-(1-methylethenyl)-, (S)-	18031-40-8	1207	182682	122116	148835	171900	115959	284065	345577	52046.5	217035	233771	1.53429e+06	115865	56091.8	53765	132875	56066.1	72730.5	97554.5	83008.7	67197.2	53825.1	65368.1	73539.8	52920.7	82794	410.805	46035.8	1751.44	250029	293318	84182.1	214173	106903	109532	63034.3	46426.5	52078.9	62906.9	64031.5	69599.2	59800.9	56661.3
XMW0678	121	105	136.125	C10H16	1,3-Cyclohexadiene, 1,5,5,6-tetramethyl-	514-94-3	976	25114.3	40681.9	131636	41130.8	13580.4	76196.2	28815.9	8045.96	262337	1.41396e+06	154041	1.46546e+06	30211.1	51751	3.69358e+06	816966	1.43579e+06	146608	1.42942e+06	1.40993e+06	1.14324e+06	1.53503e+06	405977	734848	6.2014e+06	1.49845e+07	1.27357e+06	1.35732e+07	963877	292712	1.4962e+06	117164	658502	70037.9	803031	266256	590371	277354	67616.4	428220	172257	10358.4
WMW0099	67	82	124.125	C9H16	Cyclopentene, 1-butyl-	2423-01-0	938	1.11815e+06	1.54443e+06	5.83325e+06	719136	461834	2.43108e+06	919173	365786	8.26971e+06	1.98424e+07	7.79736e+06	1.8352e+07	1.81819e+06	3.60984e+06	2.20013e+07	2.01322e+07	1.88789e+07	1.40712e+07	1.93772e+07	1.92698e+07	1.98207e+07	33007298	1.53805e+07	1.96508e+07	7.64033e+07	7.00064e+07	2.02279e+07	7.26107e+07	1.8737e+07	1.36628e+07	1.99012e+07	7.27599e+06	1.90167e+07	5.04088e+06	1.8081e+07	4.2969e+06	1.06028e+07	6.39182e+06	5.53903e+06	1.08727e+07	5.1359e+06	136780
XMW0840	123	84	206.153	C11H18N4	6-Methyl-2-(piperidin-1-ylmethyl)-4-pyrimidinylAmine	112860-60-3	1918	16196.3	69704.2	113402	2221.93	8651.4	52634.7	1349.85	77.1648	575830	736.757	28534.1	14139.5	15956.2	148238	989.699	182043	29268.2	71426.6	364.55	5776.56	347966	331166	10655.7	7001.19	22435.1	2547.54	91918.5	118366	2449.49	14462	5230.97	17686.1	22310.4	111.475	16277.7	4269.04	105.314	2519.5	118.699	9810.16	11462.4	265705
NMW0224	184	63	184.012	C6H4N2O5	Phenol, 2,4-dinitro-	51-28-5	1510	24273.9	8311.48	10579.5	6278.63	7184.57	10545.1	19512.9	3620.11	30843.8	46860.5	237184	26677.5	27660.9	5142.52	21458	17507.3	18850.4	39086.7	34718.2	35933.5	21430.4	19660.8	10663.7	25191.7	13764.8	14190	17154.3	12114.4	43759.3	14820.6	12108.1	24680.4	28550.5	30696.1	27632	25141.8	34655.2	37723.5	47114.8	20579.4	21207.1	8241.12
XMW0642	71	95	128.12	C8H16O	Cyclohexanol, 3,5-dimethyl-	5441-52-1	1030	54591.3	68962.2	109685	132801	14491.8	101525	142356	137046	25725.1	31064.1	21928.5	27662.2	11078.8	14774.1	68960.5	22849.1	11101.5	28536.8	68159.1	62594.6	26542.4	311089	110448	277073	1.57843e+06	1.27199e+06	544594	400973	187054	67527.1	1.56637e+06	95982.4	27477.1	22855.2	326130	97173.5	39718	39424.2	13771.3	66096.6	13453.5	5572.96
KMW0250	59	41	156.151	C10H20O	7-Octen-2-ol, 2,6-dimethyl-	18479-58-8	1064	1696.42	3295.93	3842.85	122.484	95.4809	2748.65	1980.9	54.5684	30307.2	29092	8825.98	14449.5	45.5291	1595.34	29460.2	39382.8	27435.7	30195.1	29387.5	31770.6	64523.6	152719	17817.3	34847.2	281797	40756.9	96279.2	94774.7	31035.5	6205.9	9330.84	7953.51	10218.8	2470.11	9051.26	6206.61	2805.13	1506.97	108.511	4920.41	1819.67	466.907
NMW0054	61	120	120.025	C4H8O2S	Propanoic acid, 3-(methylthio)-	646-01-5	1150	176249	118853	75741.5	187619	192659	194809	212912	37043.8	626944	304797	303990	174726	158142	88194	73156.7	43844.6	63822.5	230182	194303	228945	128976	71009.2	186601	284273	128778	73202.7	33075	366543	292926	303954	228681	384431	133734	288164	114715	186346	585758	426378	167654	34802.6	24264.1	47370
D314	67	82	226.193	C14H26O2	8-Dodecen-1-ol, acetate, (Z)-	28079-04-1	1605	1.28032e+06	1.26541e+06	1.4752e+06	969047	400571	1.40412e+06	2.43026e+06	108500	5.62527e+06	2.55196e+06	1.0142e+06	820868	680532	1.15863e+06	948416	1.32656e+06	951249	1.4141e+06	1.12259e+06	1.15242e+06	2.11365e+06	2.10216e+06	239081	821987	1.3339e+06	1.49594e+06	767211	3.67217e+06	1.85153e+06	1.53076e+06	1.62415e+06	1.39075e+06	1.09787e+06	1.23345e+06	1.06752e+06	1.30955e+06	1.05287e+06	1.01169e+06	1.40336e+06	528382	842135	1.13499e+06
KMW0597	161	105	204.188	C15H24	.gamma.-Muurolene	30021-74-0	1477	389844	1.0741e+06	2.02886e+06	1.36865e+06	43782.5	1.61234e+06	43790.2	182392	797601	482919	117500	155234	344763	338459	156094	808609	407631	545883	4.66385e+06	3.3392e+06	1.05022e+07	8.55145e+06	656813	359991	4.54626e+06	2.86029e+06	6.75085e+06	2.10361e+07	1.70209e+07	1.32926e+07	8.17579e+06	9.39703e+06	144235	724533	1.99371e+06	499469	116029	148764	168859	798825	252369	2.54127e+06
KMW0178	93	91	136.125	C10H16	Bicyclo[3.1.0]hexane, 4-methylene-1-(1-methylethyl)-	3387-41-5	972	204417	330007	996273	199577	105494	533611	221782	69698.8	3.24233e+06	1.37194e+07	1.30027e+06	1.36194e+07	278147	466317	3.19982e+07	1.07104e+07	1.31858e+07	3.14041e+06	1.37555e+07	1.36914e+07	1.34531e+07	2.59081e+07	4.22204e+06	1.01244e+07	6.22209e+07	8.55017e+07	1.35008e+07	8.56798e+07	1.36322e+07	5.60955e+06	1.33188e+07	1.71887e+06	1.073e+07	881714	7.62621e+06	1.44811e+06	4.60194e+06	2.06873e+06	1.83818e+06	3.57555e+06	1.57184e+06	99579.5
KMW0136	83	111	111.068	C6H9NO	2-Acetyl-1-pyrroline	85213-22-5	923	7704.88	11143.1	53534.3	6526.64	2879.14	19793.1	5933	2318.33	73937.7	188144	73320	169113	15755	33482.8	161147	188907	177033	120833	184029	182458	186356	322217	132235	176315	602068	621371	181558	624089	177915	113871	179717	60323	177820	37462.4	156812	39674	93630.2	56009	51922.7	96240.5	46549.5	1765.62
XMW0714	94	109	109.053	C6H7NO	3-Acetyl-1H-pyrroline	1072-82-8	1035	5878.63	10362.6	13858.5	19814.3	2143.56	8440.71	1529.53	1781.47	39744	27266.4	8084.59	9653.21	751.294	3325.04	40717.1	62100.7	23061.2	37485	23589	28332.2	50807.4	99899.5	9491.04	21198.8	333823	716367	113457	792702	120713	4310.7	12584.6	4194.26	4463.4	3477.12	12379.9	2311.53	2265.29	1943.79	1945.82	6083.69	2930.68	4232.27
XMW1402	175	190	190.045	C11H10OS	2-Acetyl-3-methylbenzo[b]thiophene	18781-31-2	1584	7436.37	3977.71	8338.12	4659.68	1889.07	5794.56	1316.44	1656.66	28502.6	12318.2	12643	10728.7	9058.74	14680.5	4605.6	9145.23	7343.98	26821.3	19004.6	20787.1	19265.5	20469.8	13011.9	9699.35	124339	12797.7	8741.7	14180.4	16468.2	33905.8	11800.8	13258	9990.48	13520.9	2854.82	518.373	3623.53	4005.81	18647.3	10584.2	5338.34	3992.56
XMW0170	134	133	134.073	C9H10O	BenzAldehyde, 3-ethyl-	34246-54-3	1168	3628.69	5870.42	8786.61	3083.75	6783.38	37606.4	3071.17	2395.77	94786.2	27933.2	9384.37	4825.5	4354.32	7022.18	22767.6	61296.2	15984.2	82362.6	94225	113312	61456.6	108624	237879	37941.7	433397	74330.4	51994.3	745756	465691	434480	15746.9	47501.4	509769	31454	11125.2	60188.6	277392	40532.7	38024	35714.9	22240.6	1.13584e+06
XMW3734	122	121	122.037	C7H6O2	2-hydroxy-BenzAldehyde	90-02-8	1047	29.4912	1690.59	3451.36	512.366	807.579	1481.22	672.264	528.481	35211.6	6729.84	1305.85	3547.15	164.082	2067.23	13445.2	77400.5	10719.6	74480.7	21757.8	40134	20486.2	71094.6	3286.02	15922.5	69548.2	392583	143124	432231	177396	567.034	22345	796.289	407.715	3957.26	16503.2	791.742	565.84	500.1	368.923	2564.74	987.787	1042.2
WMW0015	71	111	154.136	C10H18O	Terpinen-4-ol	562-74-3	1177	439203	344998	408856	279573	271081	415216	224735	107939	7.33274e+06	1.00646e+07	1.03788e+07	2.94452e+06	3.86069e+06	4.46834e+06	3.52089e+06	7.16528e+06	2.42908e+06	409843	373095	309660	367735	384992	486475	362596	463250	290630	94125.4	1.24371e+06	1.37311e+06	874380	2.58035e+06	726207	651502	1.65548e+06	1.24521e+06	1.60324e+06	1.78574e+06	1.4786e+06	760894	227159	452874	268525
KMW0218	154	81	154.136	C10H18O	Eucalyptol	470-82-6	1030	77373.5	93912.6	147857	175971	19934.8	137207	193507	183478	40003.1	49756.3	31530.7	40309.7	18224.7	18943.2	89397.9	31763.9	19547.2	40318.2	89827.5	84045.8	42865.6	406228	146826	368306	2.10224e+06	1.67772e+06	717314	528033	250603	79041.3	2.06281e+06	103611	38887.2	35324.4	439942	130427	53373.7	52910.1	19822.1	85192.8	17860.2	8231.43
XMW0711	121	93	121.053	C7H7NO	Formamide, N-phenyl-	103-70-8	1221	138421	201983	254484	86204.6	16903.4	224155	296215	17174.2	657797	741977	5.801e+06	679021	115062	51513.4	335439	140761	192265	424700	598846	504891	764605	1.03744e+06	738014	395263	2.14588e+06	1.14705e+07	315156	2.16252e+06	666744	974357	469481	805969	297353	160910	72846.9	101586	113163	94083.8	75158.8	107102	38297.4	186559
KMW0194	45	55	130.136	C8H18O	2-Octanol	123-96-6	998	76677.5	32128	35462.2	10874.9	11232.4	57040.5	257432	3959.85	33753.8	211616	43735.1	68347.5	54300.5	48160.5	81769.8	33241.4	95291.6	347837	119382	150050	49018.3	47984.3	70632	35696	136872	130382	43367	134767	46101.6	370.654	47623.1	707.668	18294.9	14579.3	6773.08	27379.8	47122.4	27680.4	13573.9	16541.7	6175.9	59451.7
XMW1085	69	87	142.099	C8H14O2	2-Butenoic acid, butyl ester	7299-91-4	1046	30.8643	1105.64	1930.81	270.362	14.4874	694.721	284.742	8.00564	21184.4	4098.41	60.5998	2128.77	6.57872	1025.1	8021.2	46216.4	6512.74	45779.6	12987.1	24245.3	12191.8	43049.2	1685.45	9400.05	42358.1	208180	82429.6	220270	103882	13.587	13061.8	26.1169	16.178	17.49	10278.5	579.139	430.675	188.041	320.464	1605.09	570.228	521.359
NMW0784	83	55	128.084	C7H12O2	Ethyl tiglate	5837-78-5	939	8473.01	12784.4	53893.1	6549.26	2975.95	22903.6	7788.24	2874.34	74820.5	190070	76303.2	174821	15540.1	32805.8	216414	195144	183866	124683	184624	185782	189259	326119	140968	181948	729142	668407	190322	703927	183198	128450	183385	83068.8	184575	42820.1	164463	41463.3	99522	60202.2	49281.6	99861.6	47052.9	1609.2
XMW0264	161	105	204.188	C15H24	Bicyclo[4.4.0]dec-1-ene, 2-isopropyl-5-methyl-9-methylene-	150320-52-8	1507	1.39964e+06	236.57	469.758	2.44284e+06	328648	423.73	183861	205957	733.623	3.76298e+06	795.071	1.86382e+06	218.019	337.805	2.14086e+06	680.514	1.92379e+06	898426	741.334	604.378	1.09882e+07	1.04881e+07	883545	421.949	5.33769e+06	253.652	6.24068e+06	9.01178e+06	684.544	5.29256e+06	2.67105e+06	2.4904e+06	291.181	372.674	524.568	271.181	206.087	124.391	206.241	1.32045e+06	1.56217e+06	1.16926e+06
KMW0395	148	147	148.089	C10H12O	Estragole	140-67-0	1200	45672.4	74585.6	49907.6	75108.6	97157.2	86688.9	57889.8	77051.1	107182	145331	40670.2	25787.7	35196.5	52557.2	23353.7	45773.4	30770.4	866776	305978	377234	294596	110342	386050	440551	119984	155574	41211.1	106950	63882.5	69572.5	45215	47725.8	14573.2	18432.2	228441	501113	312696	177643	213748	10394.2	21266.9	34348.3
XMW0774	59	55	158.131	C9H18O2	3-Hexene, 1-(1-methoxyethoxy)-, (Z)-	54340-96-4	1012	27236.1	32181.8	92906.1	9397.31	8769.9	47875.8	21197.4	13951	519178	710136	301660	516060	40201.8	74028.3	509422	642840	548994	570115	503366	553659	914374	1.4706e+06	326053	622818	1.90817e+06	14193.4	510703	1.28376e+06	517153	542292	179352	270677	587875	153923	333054	72224.3	77925.7	60002.1	115390	173498	41333.2	9244.5
KMW0150	105	120	120.094	C9H12	Benzene, 1,2,4-trimethyl-	95-63-6	990	301770	737059	780843	286148	419171	377145	1.17403e+06	71450.5	2.12687e+06	1.40007e+06	1.66741e+06	1.23016e+06	302427	172054	1.51512e+06	1.18898e+06	1.10756e+06	535160	867923	938770	1.28087e+06	2.5563e+06	476676	916034	6.77973e+06	2.75495e+06	1.93177e+06	4.12844e+06	2.8577e+06	839933	798314	560006	1.09889e+06	465960	367170	143046	280690	127071	65853.3	125294	78362.3	144985
GMW0087	83	41	154.136	C10H18O	(E)-2-Decenal	3913-81-3	1263	242562	223444	234554	206332	159267	255587	176104	96935.7	557675	542879	684340	244837	225554	80091.4	125810	32488.1	90069.4	114872	137391	137006	118342	82443.9	147593	123366	141528	79064.4	1549.87	493693	568017	353037	208393	262836	270433	533527	91156.1	111840	194405	191048	91540.1	36044.5	39391.3	112140
NMW0022	79	107	122.073	C8H10O	Benzenemethanol, .alpha.-methyl-	98-85-1	1061	8909.98	17938.6	45506.9	13111.6	12406.3	20827.2	20550.1	3806.56	536923	502710	143091	238148	3595.45	20913.2	489010	638025	473381	478248	437471	481802	1.0917e+06	2.58865e+06	288017	567305	4.95193e+06	628956	1.55188e+06	1.60574e+06	549526	39376.2	111265	77712.9	159373	39015.3	135962	71199.5	29839	19722.4	10519	80012.6	19404.5	42.3678
XMW0226	58	85	142.136	C9H18O	2-Heptanone, 4,6-dimethyl-	19549-80-5	1045	296.174	800.429	923.767	211.032	231.749	417.667	234.068	224.417	11764.5	2129.52	1033.05	1156.2	7.47575	663.795	4686.83	27198.2	3711.84	26873.9	7987.63	14623.9	7347.91	25763.9	1028.42	5532.5	25516.3	100684	45486.1	109117	52439	239.614	7351.27	474.153	457.606	1857.83	6259.36	714.303	632.449	305.86	364.155	967.463	412.799	421.793
WMW0103	67	68	114.104	C7H14O	2-Cyclopentylethanol	766-00-7	1003	100013	78571.4	154522	41116.4	47452.2	117883	128124	72614.4	803867	2.00119e+06	2.06448e+06	947296	69090	138414	1.90444e+06	1.21167e+06	1.8646e+06	1.11174e+06	2.11715e+06	2.22071e+06	2.02221e+06	2.34906e+06	1.18395e+06	2.38837e+06	6.30611e+06	88633.4	1.86975e+06	2.11699e+06	2.16685e+06	1.36247e+06	1.44991e+06	2.14838e+06	1.4368e+06	825147	846457	331911	262850	320925	462511	449983	65429.2	255269
XMW1268	99	71	144.042	C6H8O4	2-Furancarboxylic acid, tetrahydro-3-methyl-5-oxo-	22073-04-7	1304	135113	75838.4	113722	79713.9	75334.7	136007	73148.3	63838	408415	254425	452663	150693	159558	37167.6	29369.2	12815	32143.1	69939.3	59810	67544.9	74989.4	65553.5	68954.5	53151.5	73431.1	58340.1	14013.5	369740	398321	261447	93201.7	202652	176292	348121	49202.9	39734.3	52620.9	54232.4	59459.4	13839.4	6566.48	75821.4
D427	81	82	166.136	C11H18O	2-n-Heptylfuran	3777-71-7	1195	54664.4	118147	123757	166107	57300.2	188263	630526	46807	53995.2	34698	121555	18068.5	15278.2	14082.9	11496.5	13315.4	7182.18	339.732	735.711	614.906	6773.91	156920	38954.6	46049.9	392274	97868.7	230052	70448.9	124431	208772	1.28002e+06	229466	8273.81	102439	188347	231031	235408	50565.4	206.929	368.437	42773.7	8355.18
D81	81	94	168.079	C9H12O3	2-Furanpropanoic acid, ethyl ester	10031-90-0	1192	54252.5	117257	124763	166827	74200.3	188094	540035	46902	53588.3	34436.7	119261	20206.4	18987.8	15214.7	12806	29608.9	7334.84	337.172	730.167	610.273	601.725	154550	38661.1	45702.9	389318	92121	228318	69918.1	123493	226577	1.14758e+06	227737	8430.59	101667	119501	257532	233222	49943	205.37	365.661	37849.8	6989.24
KMW0196	82	67	142.099	C8H14O2	3-Hexen-1-ol, acetate, (Z)-	3681-71-8	1009	96152.6	28536.5	62165.4	35625.7	45219.4	56391.4	21532.6	33443.1	420696	429133	287302	400837	39465.7	55331.7	418407	488097	426264	506806	542448	508332	663695	1.29477e+06	286452	491942	1.71992e+06	50385.2	481132	1.28464e+06	471570	682732	439495	338097	595908	166128	403658	128320	102638	95700.1	136261	159681	36373.8	25548.6
XMW0726	121	77	150.104	C10H14O	Benzene, (1-methoxypropyl)-	59588-12-4	1104	201774	230451	394203	386548	1.02323e+06	356239	733680	58400.5	59960.2	45241	90874.9	53876.9	42370.8	29265.5	33012	17188.1	28838.7	37290.3	76672.4	55946	27002.6	77343.6	62203.4	46992.6	331464	426803	167210	583184	1.25392e+06	138073	1.31578e+06	379698	85185.6	49394.5	119744	278313	91633.7	79843.6	27831	96124	42696.9	51154.8
XMW0175	69	84	140.12	C9H16O	2-Nonen-4-one	32064-72-5	1124	74256.3	64714.5	188916	83223.7	251.158	206775	366436	23415.3	124045	187379	183688	81852.8	24719.2	15188.3	82678.6	20034.5	46032	140311	203484	208313	202604	200650	226365	211036	583742	325.68	211775	131821	194705	179655	88001.6	200443	181208	30923.6	128280	57546	76909.7	39134.2	28493.3	23820.3	16867.2	27713.8
XMW0218	57	71	254.297	C18H38	Hexadecane, 7,9-dimethyl-	21164-95-4	1682	354927	392507	644701	309553	166993	487298	1.16761e+06	37732.3	699190	2.90143e+06	131186	1.62304e+06	323947	141077	1.30257e+06	267392	195602	1.66363e+06	3.72579e+06	3.91381e+06	288310	230363	103175	176359	184116	237118	133150	443328	1.84731e+06	243718	343503	218507	804212	959905	855473	130639	846698	1.03057e+06	1.04426e+06	345653	337858	103122
KMW0286	137	152	152.095	C8H12N2O	Pyrazine, 2-methoxy-3-(1-methylethyl)-	25773-40-4	1097	228967	178710	124523	166729	291565	148617	155165	93975.6	287608	176006	797276	141985	610836	113877	60187.9	124562	32969.1	49801.1	45330.8	44616.7	1220.66	64677.1	561749	92537.4	2.99442e+06	20773.3	30980.6	189354	102512	23272.2	217131	675519	378283	670755	622284	1.60395e+06	469227	1.00153e+06	342518	87702.4	135411	376911
KMW0608	55	41	134.077	C6H14OS	3-Mercaptohexanol	51755-83-0	1127	20100.1	16427.7	23939.2	33094.5	27454.5	28330.9	40368.3	86.2094	58000.4	37339.2	373.074	25512.4	40.8568	15884.3	40175.4	36137.6	31372.3	31097.6	25478.5	34063.7	8129.91	8883.53	12667.7	14665.7	17654.1	173855	18175.5	256847	61955.4	167515	88641.6	123849	21581.5	105.901	11304.4	11828.7	16577.3	8329.57	163.048	12602.5	2870.91	8971.66
XMW1340	153	154	153.991	C7H6S2	Thieno[2,3-b]thiophene,2-methyl-	13393-75-4	1364	5279.14	4037.57	18072.6	3240.05	2544.54	19390.1	19032.5	194.044	48226.5	93130.4	1533.79	25533.9	6170.9	531.103	45484.9	604.799	566.356	19498.6	30515.4	36134	60249.3	60815.7	15375.8	28291.1	116440	110438	31857.9	108353	41496.3	42175.4	39750.5	23806.5	34759.1	7128.43	14689.1	7460.27	20471	16146	11236.2	8662.11	9690.7	18557.7
KMW0168	69	41	126.104	C8H14O	5-Methyl-(E)-2-hepten-4-one	102322-83-8	972	13232.2	21227.4	60496	12890.6	8803.48	34121	16995.3	5092.34	178704	762830	81190.6	717145	16189.4	25576.3	1.76509e+06	554308	666619	165963	713393	712595	909293	1.36188e+06	222956	546393	3.69369e+06	5.63017e+06	936731	5.67434e+06	726165	263235	534236	68297	532988	50251.1	412485	87133.7	259771	118477	98775.9	197790	86184.4	6357.96
w02	41	55	154.136	C10H18O	2,4-Decadien-1-ol	14507-02-9	1274	452212	406274	454896	332825	254004	449213	256063	120661	1.45744e+06	908504	1.3177e+06	576132	532692	108748	320441	38508.1	86567.4	223956	160071	131641	188177	147767	229705	197783	220899	236464	74091.3	1.10242e+06	1.39496e+06	735300	416708	583323	533642	1.08371e+06	220054	226909	181590	213170	141717	21787.8	30207.7	201045
XMW1295	58	42	172.194	C10H24N2	1,6-HexanediAmine, N,N,N',N'-tetramethyl-	111-18-2	1206	109546	88374.1	97819.9	80467.8	32876.7	176065	194578	15651.1	160558	152092	846892	97463.1	61850	23557.4	62529.7	22809.5	37088.7	15945.9	23612.5	22127.2	33138.6	66289.3	29638	21250.1	61247.4	9099.29	19829.1	139461	204939	127115	35052.2	189142	88922.1	165690	16709.5	8287.45	10843.3	15903.9	8628.17	9924.66	6973.58	22243.5
KMW0329	95	41	152.12	C10H16O	Camphor	76-22-2	1145	426453	853676	1.23812e+06	537704	786887	1.81256e+06	1.0541e+06	209.486	3.26416e+06	3.08668e+06	1.96932e+06	1.34931e+06	701036	969789	1.75951e+06	946373	1.24682e+06	485165	1.27353e+06	1.22365e+06	560199	1.27463e+06	781476	362129	1.76755e+06	544007	1.10356e+06	6.17625e+06	1.01314e+06	2.40049e+06	1.72095e+06	1.53705e+06	998507	448509	457444	773810	2.78676e+06	826963	182772	485649	550342	91262.3
D374	55	41	138.141	C10H18	(-)-trans-Pinane	33626-25-4	972	323274	355005	410991	459730	685677	371989	364137	271168	350254	1.07487e+06	385272	1.12139e+06	135710	75731.7	2.28298e+06	654186	1.13514e+06	311200	1.29455e+06	1.22905e+06	890724	1.46545e+06	578066	711807	4.51463e+06	8.58486e+06	1.07847e+06	8.09093e+06	805074	1.15164e+06	1.24852e+06	1.16377e+06	810279	275929	729894	314057	505430	316527	219036	695455	156976	75079.2
KMW0368	81	53	156.025	C7H8O2S	Ethanethioic acid, S-(2-furanylmethyl) ester	13678-68-7	1172	104521	139268	127304	94267.7	70807.5	80216.8	118272	36579.4	8.01473e+06	1.17715e+07	1.37686e+07	3.47593e+06	3.86228e+06	4.20534e+06	5.20855e+06	6.82459e+06	2.7632e+06	367983	404624	321759	287140	331721	623379	705951	624309	930184	175687	355358	886248	609528	2.73015e+06	643087	429552	1.03195e+06	1.51233e+06	1.9172e+06	2.13646e+06	1.71394e+06	888399	249526	409323	200162
KMW0301	93	43	154.136	C10H18O	Bicyclo[3.1.0]hexan-2-ol, 2-methyl-5-(1-methylethyl)-, (1.alpha.,2.alpha.,5.alpha.)-	17699-16-0	1070	118843	195896	447964	99366.9	43579.5	234527	141765	55429	3.82253e+06	4.38645e+06	1.00333e+06	2.13368e+06	56623.2	168527	4.30736e+06	4.409e+06	4.02379e+06	3.87308e+06	4.28802e+06	4.67905e+06	8.99145e+06	2.12346e+07	2.43808e+06	5.00329e+06	3.99452e+07	3.60876e+06	1.33816e+07	1.20288e+07	4.62523e+06	530950	666134	862883	1.53666e+06	395992	1.25999e+06	454481	260306	204304	118465	706428	137173	31154.4
XMW0914	95	110	110.048	C5H6N2O	Ethanone, 1-(1H-pyrazol-4-yl)-	25016-16-4	1156	424986	814472	1.14831e+06	521413	783042	1.70876e+06	963869	376205	3.24817e+06	3.05969e+06	1.95957e+06	1.33181e+06	695522	966050	1.75988e+06	941806	1.2311e+06	482913	1.21185e+06	1.1668e+06	546046	1.25521e+06	776738	360422	1.73171e+06	538640	1.09528e+06	5.86876e+06	999228	2.22482e+06	1.69834e+06	1.43957e+06	950429	446788	470658	769579	2.76828e+06	822152	182008	473206	548650	91094.7
XMW0434	67	82	142.099	C8H14O2	4-Hexen-1-ol, acetate	72237-36-6	1020	158262	204438	622620	45970.6	61130.1	294816	105560	64379.5	4.05502e+06	4.27175e+06	2.08863e+06	3.87891e+06	270301	538329	3.96528e+06	4.2362e+06	4.03436e+06	4.29514e+06	4.40302e+06	4.2553e+06	5.63905e+06	1.16401e+07	2.40717e+06	4.40148e+06	1.51403e+07	150705	3.88897e+06	9.40812e+06	4.1559e+06	3.95635e+06	299965	1.73331e+06	4.30756e+06	753313	2.00974e+06	391575	504271	358554	761040	1.25484e+06	266520	37936
D370	79	81	152.12	C10H16O	(Z)-2,2-Dimethyl-3-(3-methylpenta-2,4-dien-1-yl)oxirane	33281-83-3	1133	11602.4	17775.8	26506.3	70472.7	18403.1	29468.5	14816.6	4515.01	57007.9	256.753	159.837	13381.6	16.8347	8573.89	19892.9	35519.7	12024.6	26245.1	14126.3	22874	11062.3	20421.5	7313.33	10364	141.598	276783	35974.1	291569	104239	35.9365	76.6747	64.9379	40.1511	5930.83	6266.46	37.0294	33.5008	22.0491	37.3602	8874.42	17.6473	2715.61
XMW0771	68	67	136.125	C10H16	1,5-Cyclooctadiene, 3,4-dimethyl-	21284-05-9	1046	33.017	2704.53	4889.21	453.041	16.5129	1875.91	750.674	658.742	54663	8274.48	67.2258	5213.8	563.996	2889.43	18655.3	117776	16728.7	115596	34732.5	61267.4	20723.5	53552.3	4292.37	24275.3	52320.3	537546	100332	523260	248610	15.2278	32777.7	1133.27	17.9338	6488.69	25381.8	879.32	537.974	619.155	16.4567	3704.7	1202.56	1265.21
XMW0911	99	128	170.131	C10H18O2	1-Octen-1-ol, acetate	77149-68-9	1191	19854.6	26088.2	28517.2	16562.6	47005.7	30895.2	25138.7	23136.8	52861.9	48243	129886	25996.3	22492.2	18303.6	28273.3	25931.6	25339.7	30614.8	24279.3	54672.8	28240.2	20175.5	36800.5	25775.4	52136	16306.4	10451.1	19022.8	20254.2	76974.2	21612.7	91703.4	20771.5	31964	25271.3	24708.4	36965.9	28741.2	20582.8	15632.1	11624.1	15721.4
XMW0720	91	134	152.12	C10H16O	cis-p-Mentha-2,8-dien-1-ol	3886-78-0	1140	63996.2	80858.3	99345.7	177493	124143	106746	90624.6	54701	506762	845692	263745	185679	25952.3	65725	515196	202309	253822	160160	211237	227901	467565	648066	152322	177862	1.70645e+06	70953.6	616956	721169	209955	334878	75925.6	236707	202518	50051.4	73597.8	44096.1	42163.5	38454.1	27014.6	73071.8	9938.9	15844
XMW0586	126	57	184.219	C13H28	Dodecane, 5-methyl-	17453-93-9	1255	232125	194452	224063	200241	178931	226257	149308	82969.2	683197	445045	748275	259106	251778	71489	77827.5	36646.1	54896.9	131339	123844	105389	180874	158127	126626	88613.2	228708	171463	84803	674822	683503	400539	239201	299912	289944	572439	126670	108792	85369.1	90391.7	63833.1	13505.8	15860.1	118996
XMW0483	95	94	95.037	C5H5NO	1H-Pyrrole-2-carboxAldehyde	1003-29-8	1012	88913.7	85211	218711	45915.1	122893	110906	54142.1	49131.2	1.17533e+06	1.24928e+06	607047	1.14382e+06	80721.4	149932	1.23552e+06	1.25073e+06	1.22119e+06	1.20578e+06	1.25524e+06	1.21428e+06	1.68359e+06	3.60652e+06	668436	1.23935e+06	4.97084e+06	55681.7	1.24722e+06	2.99157e+06	1.14673e+06	1.13297e+06	90070.7	511905	1.2085e+06	193182	568849	108532	150846	108203	208178	349634	72580.1	14656.9
XMW0409	95	124	124.052	C7H8O2	1-Propanone, 1-(2-furanyl)-	3194-15-8	1012	91234.4	87435	212202	47113.4	120571	113801	55555.2	50413.5	1.20601e+06	1.28191e+06	622894	1.17608e+06	82828.1	155879	1.26779e+06	1.28337e+06	1.25306e+06	1.23725e+06	1.288e+06	1.24597e+06	1.74944e+06	3.70067e+06	685886	1.27169e+06	5.1006e+06	57135	1.2798e+06	2.97778e+06	1.17666e+06	1.16254e+06	92421.6	525267	1.24004e+06	198224	594778	111365	150565	109475	217770	358931	74474.4	15039.4
KMW0243	41	55	126.104	C8H14O	(E)-2-Octenal	2548-87-0	1060	116209	82591.5	104082	89224.2	79272.2	112734	77705.9	30494	241024	183592	338551	150972	85341	21695.7	225264	322726	232743	209614	212350	234328	408449	1.10196e+06	128122	255390	2.09524e+06	295642	697620	623639	293969	167499	90224.6	124310	175784	237247	52230.3	49059.1	47172.4	42180.6	38154	19193.9	17222.9	33061.2
XMW0181	122	55	140.12	C9H16O	5-Hepten-2-one, 4,6-dimethyl-	31162-48-8	973	1299.65	2262.97	5571.36	1084.14	930.761	2794.73	1296.15	287.213	25978.3	89927.4	9576.61	92321.1	1699.65	3209.28	206469	53900.9	112519	21732.9	124327	111540	65730.3	188734	29789.9	50208.1	449711	713024	84903.9	720374	46189.1	32725.8	88311.9	10763.8	49149.4	5664.41	45460.6	9260.39	23812.8	11934.4	11710.9	20177.8	8876.31	537.758
D269	57	85	158.131	C9H18O2	Butanoic acid, 2-methyl-, 2-methylpropyl ester	2445-67-2	1004	19568.6	19617	42729.3	33868.2	140.874	17965.8	25378.1	15246.8	203571	619722	587580	270927	12644.4	25118.1	546623	400997	567143	367532	658033	686538	628444	683166	329258	691554	1.65061e+06	22079.9	519841	544896	546564	189925	325.688	108952	320438	46339.1	184963	37486.5	41226.5	38340.2	108737	94945.6	22916.6	63601.9
D296	138	123	138.079	C7H10N2O	2-Ethyl-3-methoxypyrazine	25680-58-4	1054	42.7495	110.107	175.901	88.2196	20.0723	89.9975	67.8908	61.0069	1306.22	296.163	83.9297	121.134	18.2229	77.4589	514.159	3037.09	405.678	2887.4	896.189	1529.77	750.142	2738.77	175.767	596.975	2580.01	16204.6	5681.71	17980.1	6722.23	563.568	844.242	779.675	46.8656	191.549	588.616	67.3278	37.6636	24.1989	78.1348	221.323	47.6845	57.8825
NMW0316	156	141	226.132	C11H18N2O3	Amobarbital	57-43-2	1732	51295.2	36507.5	39386.4	831.075	21074.6	61882.8	55446.4	3475.77	204398	191259	29100	40262.2	86202.8	60992.3	50713.4	36200.4	47965.1	199053	27187.9	24090.6	100777	77094.5	13508.9	23806.6	25734.5	456.64	14129	29037.2	83309.7	34111.9	15355.3	59006.4	109533	41901.5	122887	90097.3	150033	92253.9	266485	24560.2	46932.7	40067.8
XMW0913	109	81	152.12	C10H16O	cis-Chrysanthenol	55722-60-6	1162	635082	395552	338554	825763	567939	562890	579750	66853	232691	92725	315560	75939.3	282145	351993	119159	70385.1	213062	434511	691827	754123	422503	535370	435384	417587	278542	309360	92649.9	591392	498731	409465	1.1145e+06	1.38547e+06	583032	882024	573148	675692	859723	726597	411979	510471	152773	341209
KMW0112	91	106	106.078	C8H10	o-Xylene	95-47-6	888	859880	1.06942e+06	859795	840602	1.4525e+06	1.20904e+06	982160	221165	1.41678e+06	1.2411e+06	1.14892e+06	500176	465930	267332	186409	173162	144916	1.82733e+06	1.28777e+06	1.44798e+06	1.10362e+06	825515	1.75175e+06	1.04904e+06	850840	812980	69269	640360	1.22124e+06	1.27784e+06	456207	704106	697938	686627	1.71575e+06	1.2465e+06	1.20837e+06	2.92135e+06	1.27541e+06	61297.8	88932.4	167407
KMW0217	68	93	136.125	C10H16	D-Limonene	5989-27-5	1030	478667	845616	1.80944e+06	303708	166190	1.04685e+06	490310	213853	1.41233e+07	2.27511e+07	1.00587e+07	2.03995e+07	603400	1.50637e+06	2.22488e+07	1.81834e+07	2.23603e+07	8.39723e+06	2.23999e+07	2.24345e+07	2.19939e+07	3.94566e+07	1.06977e+07	2.08533e+07	7.40309e+07	6.96533e+07	2.12396e+07	7.23381e+07	1.94019e+07	1.28995e+07	1.35136e+07	4.57483e+06	1.66743e+07	1.47282e+06	6.79528e+06	1.77597e+06	1.8153e+06	1.49921e+06	851360	3.14023e+06	456674	558946
XMW0412	123	138	138.068	C8H10O2	3-Acetyl-2,5-dimethyl furan	10599-70-9	1099	505991	355993	331013	754902	963859	337255	661540	226684	220877	240278	242673	149458	210158	188006	136777	136831	145409	390566	563181	440180	225560	228992	479580	232853	231941	229516	232119	202311	434934	240472	596979	423342	231723	242826	374856	308195	288339	230632	232389	216036	214404	223173
D197	67	109	152.12	C10H16O	3-Oxatricyclo[4.1.1.0(2,4)]octane, 2,7,7-trimethyl-	1686-14-2	1095	1.2353e+06	913859	980557	2.07306e+06	3.9286e+06	897762	2.45058e+06	638881	705106	529389	625445	345082	607244	492137	270853	363388	342599	869111	1.34767e+06	974582	573790	601736	1.07253e+06	643066	755233	924134	708643	1.35165e+06	3.04554e+06	685693	3.12933e+06	1.20963e+06	672471	620223	886435	878198	741126	665142	627019	705894	623700	649014
XMW0084	121	136	136.125	C10H16	2,4,6-Octatriene, 2,6-dimethyl-	673-84-7	1131	1909.69	3525.69	5391.14	4539.82	833.574	3889.37	973.483	454.039	11978.8	8342.33	2601.6	3167.18	304.14	942.279	11487.1	16139.8	5506.59	6655.47	4415.58	5678.12	8906.79	13404.7	1360.37	3246.22	45027.9	106723	17735.4	206828	23078.3	4946.17	4275.55	2892.16	1723.32	625.529	1790.76	342.028	404.547	323.472	208.132	1118.55	385.961	991.831
XMW0358	110	95	152.084	C9H12O2	1-Pentanone, 1-(2-furanyl)-	3194-17-0	1176	259667	267944	350862	267443	72388.6	271901	456026	34486.7	1.27034e+06	2.13155e+06	5.97156e+06	1.41268e+06	859161	540981	1.5639e+06	964670	596700	114760	273638	220479	185035	285881	494157	270611	820526	102440	451404	641230	667513	1.43726e+06	746819	1.24767e+06	379332	154275	285675	407544	424370	281321	143242	118399	182135	211984
KMW0229	117	99	158.131	C9H18O2	Hexanoic acid, 1-methylethyl ester	2311-46-8	1034	6428.28	13337.4	12534.6	9726.35	6881.99	7741.12	5215.56	3563.68	26813.9	25873.2	23867.3	9103.8	3925.74	4904.34	20639.6	24618.8	11610.5	17415	15824.3	15473.1	20624	38684.7	9434.48	11596.5	96470.7	176051	33184.8	185811	55115.3	9963.17	8826.9	5803.23	6894.13	3961.94	7914.19	5667.18	10795.9	5161.12	4424.18	3244.83	2938.28	4740.06
KMW0257	136	93	154.136	C10H18O	Bicyclo[3.1.0]hexan-2-ol, 2-methyl-5-(1-methylethyl)-, (1.alpha.,2.beta.,5.alpha.)-	15537-55-0	1070	37476.4	71674	158556	35803.4	7889.96	85576.7	44409.1	18971.5	1.53099e+06	1.61189e+06	414875	788885	18707.9	66629.3	1.57004e+06	1.79079e+06	1.4933e+06	1.4786e+06	1.52584e+06	1.65332e+06	3.42193e+06	8.17843e+06	905294	1.82302e+06	1.60372e+07	1.70349e+06	5.27754e+06	4.82206e+06	1.74368e+06	171582	287028	283019	554683	137887	459761	190914	103568	71321.4	40620.8	261821	55788.4	9918.01
KMW0255	138	137	138.079	C7H10N2O	3-Methoxy-2,5-dimethylpyrazine	19846-22-1	1057	1324.49	1397.89	3168.51	891.405	2821.47	1864.39	1152.79	95.8346	21919.9	23808.9	6990.43	11224.7	464.613	1262.62	24126.6	26268.4	24845.2	24481.9	25904.4	26107.1	49797.8	112738	17255.5	27497.4	226649	25574.3	74359.1	66471	24439.4	15934.9	6998.22	18899.9	9181.84	2718.68	8511.82	5365.47	2816.07	2053.85	2855.29	5151.15	1095.82	1062.85
KMW0192	122	107	122.073	C8H10O	Benzene, 1-methoxy-2-methyl-	578-58-5	1008	572929	162965	450109	502399	100215	285114	729267	215547	2.52599e+06	2.83818e+06	1.66959e+06	2.6468e+06	302097	441480	2.99648e+06	2.90795e+06	2.9077e+06	2.97521e+06	2.76988e+06	2.74181e+06	4.04997e+06	8.84856e+06	1.7856e+06	2.91767e+06	1.22963e+07	105009	3.06166e+06	7.05707e+06	2.91036e+06	3.98537e+06	128217	1.70275e+06	3.29762e+06	516769	1.47321e+06	1.01158e+06	308234	243335	620045	981056	194827	57119.7
D218	55	73	128.084	C7H12O2	Cyclohexanecarboxylic Acid	98-89-5	1126	19591.5	16279.9	23672.5	32987.3	25990	27938.8	40965.1	6901.62	40064.3	36812.2	23087.5	25157.2	9749.78	16047	39757	35503.3	31351.9	31548.6	25428.5	33705.6	8028.51	6952.44	8883.25	14797.3	18002.1	189982	17874.5	253580	60985.6	176838	87664	75615.8	21278.1	12514.1	11468.4	11979.6	16819.3	8437.01	163.722	19102.9	4778.02	9123.34
XMW0289	109	124	124.052	C7H8O2	2-Acetyl-5-methylfuran	1193-79-9	1039	17642.5	15189.6	30056.6	23165.9	8744.09	47230.7	16849.8	8018.34	3929.6	2751.1	2671.91	230.946	37.7578	1715.51	1941.21	6160.4	2284.75	146.558	290.789	247.634	2995.56	4945.38	159.679	137.729	28914.8	70090.5	10982.8	63324.1	365.115	77.9683	177.365	148.816	93.0412	98.3399	182.367	83.2297	77.8753	50.158	3707.84	150.003	41.0922	46.3319
XMW0488	70	43	113.084	C6H11NO	2-Acetylpyrrolidine	60026-20-2	1042	38.7691	15.2642	41.3224	22.6958	18.1946	40.7568	30.7592	10.0421	96.0106	123.83	76.17	50.8386	8.25148	19.3873	1147.28	5186.47	883.676	5188.15	2211.42	2953.93	1789.02	5265.9	35.5585	1393.58	4730.03	21667.4	8880.17	23870.6	13433.9	17.0462	44.4429	32.7721	20.3195	21.8798	1397.38	18.2913	17.1012	10.9673	19.2253	672.779	164.407	9.96799
XMW1036	79	67	216.188	C16H24	Cyclobuta[1,2:3,4]dicyclooctene, 1,2,5,6,6a,6b,7,8,11,12,12a,12b-dodecahydro-, (6a.alpha.,6b.beta.,12a.alpha.,12b.beta.)-	61277-44-9	1687	1.91364e+06	1.88657e+07	2.00239e+07	1.70801e+07	4.44806e+06	1.55577e+07	6.67604e+07	1.66122e+06	4.93952e+07	3507.96	923477	1.83045e+06	197.76	5.6583e+06	6.24773e+06	1.11275e+07	3.47087e+06	586.638	1178.1	1215.63	1.25519e+07	1.04037e+07	2.77953e+06	6.34188e+06	6.79522e+06	9.04659e+06	4.95455e+06	3.46513e+07	1217.57	4.84841e+06	1.43613e+07	3.21757e+06	555.756	387.145	1183.6	7.50818e+06	433.109	298.227	552.505	836.196	225.499	4.83281e+06
KMW0385	93	107	154.136	C10H18O	2-methyl-5-(1-methylethenyl)-Cyclohexanol	619-01-2	1196	96683.7	168642	205465	314980	92174.2	342360	1.09065e+06	68064.2	129610	112432	192191	71136.2	50114.9	52845.6	110045	81023.9	79487.9	10199.2	28722.1	13530.8	10752.7	254379	67159.6	81544.8	732475	193218	475576	120037	203814	231817	2.29725e+06	135441	23050.5	149890	202463	496676	360421	57977.7	214.852	33435.9	64428.1	14851
XMW0801	93	108	162.141	C12H18	Cyclohexene, 3,4-diethenyl-1,6-dimethyl-	61142-14-1	1153	179069	263160	317109	218795	51387.6	611125	297795	49701.7	1.13292e+06	1.20848e+06	569691	561710	194294	286260	664117	280650	326108	210617	673225	609029	263477	510165	335367	158941	724368	294302	383666	2.72779e+06	449680	943121	608168	669487	457583	189064	119393	231867	1.22674e+06	483570	42175.7	216212	207545	25494.1
D389	85	127	196.146	C12H20O2	(S)-3,3,6-Trimethylhepta-1,5-dien-4-yl acetate	3465-88-1	1173	607194	476214	684624	437691	386334	689033	331405	111491	3.35938e+06	2.0284e+06	3.0955e+06	1.52682e+06	1.24016e+06	766367	530689	1.51065e+06	421143	399120	322417	328157	312081	315289	385281	309084	341643	1.01528e+06	64311	1.25034e+06	1.75788e+06	859349	1.15735e+06	720321	846470	1.58005e+06	424193	430274	586823	464428	240139	117840	89520.5	172512
D397	67	82	226.193	C14H26O2	11-Dodecen-1-yl acetate	35153-10-7	1604	1.31605e+06	1.21858e+06	1.49764e+06	995025	412693	1.44477e+06	2.77873e+06	221794	5.76857e+06	2.61697e+06	1.04279e+06	843976	698620	1.16441e+06	975300	1.49817e+06	874575	1.45009e+06	1.15527e+06	1.18773e+06	2.3627e+06	2.15577e+06	246794	843936	1.27816e+06	1.20392e+06	785661	3.7657e+06	1.90023e+06	1.5701e+06	1.66453e+06	1.42043e+06	1.12513e+06	1.26438e+06	1.09474e+06	1.33944e+06	1.0802e+06	1.03748e+06	1.23571e+06	544256	864277	963746
NMW0087	82	43	168.115	C10H16O2	2-Oxabicyclo[2.2.2]octan-6-one, 1,3,3-trimethyl-	107598-08-3	1217	589.349	28494.1	28218.5	55458.8	78134	58875.5	36200.5	24262.1	93284.1	150500	105773	47782.7	25656	22617.1	56139.7	25917.1	31377	12495.1	24270.8	22943.4	17288	16173.6	28120.1	11699.2	51911.3	25341.1	32495.6	106670	56930.7	435847	102806	360293	36344.4	41796.2	34785.7	42334.2	28941.3	24601.9	22025.8	50950.9	10669	13473
KMW0306	57	71	156.188	C11H24	Undecane	1120-21-4	1100	2.03259e+06	1.64624e+06	1.84988e+06	1.38257e+06	2.06896e+06	1.84e+06	2.76801e+06	910748	3.81811e+06	2.54864e+06	5.14313e+06	2.0997e+06	1.69483e+06	651981	735841	407341	673477	678727	716152	568909	840540	1.01584e+06	866100	648765	961218	798350	250547	6.51031e+06	5.54085e+06	2.96204e+06	2.12669e+06	2.18542e+06	2.4718e+06	4.65636e+06	1.06368e+06	607265	1.08583e+06	1.00134e+06	832636	418179	509311	1.01998e+06
XMW1311	65	122	122.037	C7H6O2	2-Propenal, 3-(2-furanyl)-	623-30-3	1111	64443.5	101511	94665.5	72291.4	105016	76234.7	46658.5	74880.7	145431	125104	65255.5	47887	29410	35681.3	47446.8	50407.7	40378.7	57059.5	51621	69860.2	91772.8	110004	54277.1	85579.7	188455	67406.5	88150.3	102882	50023	98841.4	59542	101643	43817.4	28362.2	15786.5	32533	25308.3	17602.2	22589.9	16298.8	7843.96	7133.37
KMW0321	55	87	142.099	C8H14O2	Cyclohexanecarboxylic acid, methyl ester	4630-82-4	1010	514244	343365	1.02678e+06	292706	247359	825030	604037	333496	3.6756e+06	4.23009e+06	2.65042e+06	3.54615e+06	444310	652527	3.33649e+06	4.15487e+06	2.68367e+06	4.10431e+06	3.57276e+06	3.75735e+06	5.25959e+06	9.42695e+06	3.26568e+06	3.96243e+06	1.21122e+07	164752	3.03368e+06	9.29917e+06	5.16104e+06	6.246e+06	7.85606e+06	5.8126e+06	4.72308e+06	4.2789e+06	6.2569e+06	1.92854e+06	1.34696e+06	1.25025e+06	1.91487e+06	2.12871e+06	477248	288287
XMW0364	83	55	172.183	C11H24O	6-Undecanol	23708-56-7	1277	458975	439807	556719	338940	209739	580030	209240	91467.9	1.02632e+06	689440	949447	626923	615673	89970.1	262991	42720.6	85306.8	183171	154868	126666	163757	149773	238851	157211	189292	217417	68632.4	855573	834480	840409	524005	743818	529465	688950	150102	168237	143262	162574	100044	32970.8	28077.6	136120
KMW0344	56	55	144.151	C9H20O	1-Nonanol	143-08-8	1173	265429	200064	253952	175657	367.754	218550	103337	69857.8	1.67379e+06	2.03188e+06	2.23108e+06	651760	697599	602084	585107	928327	441507	155282	136203	110175	162466	136434	158824	123336	178037	157826	43852.8	590337	649837	417867	556594	318845	272991	572543	310149	412268	399624	290627	223483	58080.3	112855	122307
KMW0205	112	84	112.089	C7H12O	Cyclohexene, 1-methoxy-	931-57-7	1014	203182	209852	244531	136964	322076	226462	126427	85485.9	387936	161075	410328	282889	153376	62212.2	47121.9	60155.7	71332.1	54177.6	51391.6	52010.4	36922.2	20638.2	104331	72011	29723.2	27129.2	4012.63	437158	369265	153720	190811	195571	184276	281526	65720.3	65203.8	71415.4	44499.8	48387.7	16794.8	13155	52253.7
XMW0932	93	79	150.141	C11H18	3-Nonen-5-yne, 4-ethyl-, (Z)-	74744-26-6	1117	17292	22778.4	35718.6	10790.5	17185.8	45355.8	31216.4	14479.6	80392.1	120385	51144.3	36169.1	9820.97	19179.3	71081.9	47580.8	41949.6	51494.7	88667	91450.2	106460	186833	55443.1	65122	259868	101699	146844	144269	70196.2	136169	47696	68196.2	36160.9	24149.3	497.221	56507.2	60397.1	4948.46	10810.5	24333.5	22579	4466.1
KMW0258	109	124	124.052	C7H8O2	2-methoxy-Phenol	90-05-1	1089	624592	52135	63674	2.12125e+06	207946	68529	177331	65919.5	200590	1.23037e+06	3.833e+06	275795	342190	322778	708903	273129	475571	565844	233518	450201	1.69934e+06	2.5489e+06	2.17503e+06	645565	2.68624e+06	4.72225e+06	1.78238e+06	2.33842e+06	1.96514e+06	1.46067e+06	2.96552e+06	3.96587e+06	1.32589e+06	2.9266e+06	267667	393864	4.92285e+06	1.01139e+07	83659.4	1.3131e+06	604869	146691
XMW0938	93	79	150.141	C11H18	3-Nonen-5-yne, 4-ethyl-, (E)-	74744-60-8	1117	17261.2	22737.8	35655	10771.3	13105.3	45275	37252.5	14466.1	80248.9	120170	51053.2	30462.1	9803.48	19170.1	71394	47399.2	41945.2	51490.5	89087.2	91964.2	106315	186839	55570.4	65296.6	259368	102282	146654	144012	70071.2	135927	47611.1	68074.7	36096.5	24106.3	496.335	56307.3	60172.9	4936.32	10766.8	24102	22555.8	4460.47
D409	81	59	154.136	C10H18O	(S)-2,5-Dimethyl-3-vinylhex-4-en-2-ol	35671-15-9	1039	43.6035	2810.45	3633.92	5255.24	19.5037	2056.25	34.5709	11.1292	14474.7	9027.77	1477.61	3104.32	9.00543	880.007	15852	24369.8	8602.23	13243.5	6864.14	9627.03	17536.9	37206.2	1802.82	6045.11	111261	264358	43347.1	305436	44285	3283.16	42.4263	2583.38	22.2799	562.473	2189.62	19.8227	18.7391	11.9553	21.0656	1663.36	651.032	1155.29
XMW0119	69	41	140.12	C9H16O	Cyclopentanone, 2-methyl-3-(1-methylethyl)-	54549-81-4	1028	152347	204805	382410	184683	146088	294579	321189	146550	1.61621e+06	2.86196e+06	1.37462e+06	2.38546e+06	142473	203008	2.74309e+06	1.91705e+06	2.69691e+06	1.13927e+06	2.24497e+06	2.27737e+06	2.70789e+06	5.9751e+06	1.54557e+06	3.09405e+06	1.17469e+07	6.14019e+06	2.85937e+06	7.09462e+06	3.46988e+06	1.95566e+06	3.14867e+06	771210	2.40626e+06	253798	1.05121e+06	279885	355286	244512	287183	374796	73456	125545
D350	41	69	114.068	C6H10O2	2-Pentenoic Acid, 2-methyl-	3142-72-1	974	100226	126291	297727	134514	160317	202448	109313	99643.3	617818	2.41177e+06	415280	2.49985e+06	81887.5	97020.6	5.07424e+06	1.35692e+06	2.51757e+06	403652	2.83895e+06	2.67116e+06	1.7509e+06	3.7186e+06	779225	1.28423e+06	1.01531e+07	1.92397e+07	2.19073e+06	1.83156e+07	1.39126e+06	1.03786e+06	2.5077e+06	567940	1.25446e+06	232421	1.37894e+06	394211	858378	435405	207792	864959	277448	31463.5
XMW0907	108	81	168.079	C9H12O3	2-(2-Acetoxy-1-propyl)furan, (S)	60830-70-8	1143	4150.78	6620.63	9178.39	14506.7	2685.93	27114.7	19146.5	107.028	606.488	21700.4	16180.9	447.381	90.1291	216.49	362.7	428.771	5781.24	238.181	484.119	407.253	17981.3	27431.7	8767.58	10434.2	59816.3	12662.6	28966.5	52354.9	16561.6	133.315	26264	254.53	159.392	168.521	3971.24	5688.68	22906	4840.96	171.403	268.721	105.342	1123.75
KMW0297	59	94	170.131	C10H18O2	trans-Linalool oxide (furanoid)	34995-77-2	1086	18562.6	24962.1	32666.7	32834.4	148075	22762	57552.5	8265.65	175648	422630	92134.1	124924	12102	21573.3	362292	269848	248272	287366	261289	315964	586449	956874	140036	285707	1.41201e+06	97043.6	523981	550038	343881	118859	67495.5	128904	91619.2	39764	90242.5	48736	33959.6	27284	26838.6	52711.6	8367.78	10587.6
WMW0127	55	81	128.12	C8H16O	3-Octen-1-ol, (Z)-	20125-84-2	1055	881.31	4483.81	8016.65	1191.07	18.8075	3211.88	1409.63	1105.8	96307.8	11461.2	2916.14	9199.5	7.8537	4671.86	28148	196822	30372.2	200233	62740.1	107079	31562.3	85280.9	7821.16	42012.6	84753	757262	133975	664942	375214	17.8862	53266.3	2247.86	1126.17	10065.4	43481.1	2067.91	1118.4	999.222	1241.58	6931.91	2080.47	2210.05
KMW0324	137	109	152.12	C10H16O	Limonene oxide, cis-	13837-75-7	1134	996.842	1333.1	2119.93	3601.44	2936.82	2042.75	1258.55	641.044	3001.79	2881.04	1759.59	1848.56	742.941	608.672	2687.63	2468.35	1483.97	987.71	1429.94	1591.13	1164.32	1769.76	560.976	784.597	6171.36	15774.6	2439.36	30909.7	4009.75	19950.4	8935.02	10147	1805.44	729.819	541.306	444.106	625.83	214.039	209.906	1042.84	205.663	246.414
NMW0114	138	109	138.068	C8H10O2	3-Methoxybenzyl Alcohol	6971-51-3	1282	2480.67	2063.6	2243.91	3176.35	4173.41	2127.61	3710.05	2148.25	5278.05	4143.1	9339.66	345.426	58.0852	240.555	238.025	322.16	269.299	1848.38	500.288	759.436	2039.18	1635.91	2098.1	631.539	411.61	151.478	282.573	645.803	6060.88	5597.36	3019.34	6003.82	2073.93	4913.42	1489.21	182.31	174.172	106.085	629.849	2143.29	94.4816	1712.47
D325	121	93	218.167	C15H22O	(3R,3aR,7S,8aS)-3,6,8,8-Tetramethyl-4,7,8,8a-tetrahydro-1H-3a,7-methanoazulen-2(3H)-one	288249-25-2	1640	236502	553143	1.07655e+06	61986.8	83160.7	1.08233e+06	165107	34104.1	997941	920723	149686	383169	386411	224897	725866	1.23642e+06	385224	555827	3.30996e+06	2.39701e+06	1.00022e+07	7.4211e+06	153068	449308	798039	2.31829e+06	3.47056e+06	1.3635e+07	1.22465e+07	3.95015e+06	4.37929e+06	5.90548e+06	408696	522719	1.8507e+06	83373.9	237670	271206	989334	538817	358264	966792
XMW0115	42	45	87.068	C4H9NO	5-Methyloxazolidine	58328-22-6	795	99088	117554	104869	181241	326385	79279.3	91356.4	131554	55181	77031.4	202906	43528.4	58639.2	56487.4	44367.7	30070.9	42370.4	125816	138495	141033	117655	128276	109653	77674.7	156134	126076	69612.6	282852	135341	1.82989e+06	385539	1.90453e+06	152204	211951	389346	147323	103643	112503	187532	387555	122106	105249
XMW1208	42	41	70.028	CH2N4	1H-Tetrazole	288-94-8	1019	253465	108725	280162	158295	80329.9	323572	381381	246679	534244	1.2972e+06	632162	429825	152570	255875	1.06213e+06	949565	1.02345e+06	855535	1.12172e+06	1.08577e+06	1.43588e+06	2.53526e+06	762217	954794	3.60132e+06	104393	1.25662e+06	3.11468e+06	1.71566e+06	1.75077e+06	3.54991e+06	2.02557e+06	1.32076e+06	1.69291e+06	1.65299e+06	857806	685263	654903	958929	880527	213813	218631
XMW0485	76	91	125.936	C2H3ClS2	Carbonochloridodithioic acid, methyl ester	16696-91-6	1033	27204.3	24469.5	44450.7	20628.5	25227.6	36496.9	30757	13698.8	103871	349131	120126	217275	20075.3	25081.5	360980	157636	227455	102735	176064	181182	346574	693704	147532	297532	1.38799e+06	349237	291471	532198	309773	173301	58733.5	80963.7	235788	39250	97748.4	24435.1	30721.9	22852.1	47522.9	46540.6	12882.9	21425.9
XMW1233	67	82	128.12	C8H16O	3-Cyclopentyl-1-propanol	767-05-5	1102	1.25765e+06	967711	1.04784e+06	2.14309e+06	4.03944e+06	963179	2.59257e+06	638697	928578	646154	740800	356109	697987	517179	314327	377992	375744	878755	1.36714e+06	984375	569193	608842	1.10362e+06	649322	790079	975747	719158	1.43319e+06	3.18015e+06	742152	3.26317e+06	1.26829e+06	717249	692726	906280	927799	752137	695758	648272	716740	637417	710499
KMW0312	69	81	150.104	C10H14O	Furan, 3-(4-methyl-3-pentenyl)-	539-52-6	1101	3.3645e+06	2.65154e+06	2.70752e+06	5.55181e+06	9.7008e+06	2.53933e+06	5.91063e+06	1.5398e+06	1.38038e+06	1.28033e+06	1.87902e+06	887578	1.2772e+06	1.26465e+06	874428	901394	940420	2.65244e+06	3.89193e+06	3.08245e+06	1.33087e+06	1.57566e+06	3.2785e+06	1.64107e+06	1.89806e+06	2.07248e+06	1.63828e+06	2.79e+06	7.07672e+06	1.62734e+06	7.13934e+06	3.39673e+06	1.64586e+06	1.68793e+06	2.79762e+06	2.52345e+06	2.08944e+06	1.72217e+06	1.62049e+06	1.61479e+06	1.46163e+06	1.55087e+06
XMW0486	82	56	140.12	C9H16O	Cyclohexanone, 2,2,6-trimethyl-	2408-37-9	1036	26.5922	10.46	28.9551	15.949	11.8974	28.8943	21.0853	6.7893	681.554	349.325	50.8177	33.6538	5.49398	12.8936	879.06	1450.19	435.996	725.915	42.1991	35.776	895.964	2114.86	23.2077	19.9651	6430.45	15776.7	2570.6	17098.8	2317.54	11.4049	25.8766	21.7134	13.591	14.3024	26.4259	12.0924	11.4313	7.29347	12.8503	21.7953	5.96413	6.62722
XMW0712	115	116	116.063	C9H8	Benzene, 1-propynyl-	673-32-5	1052	341.977	1301.04	1884.74	326.164	15.6108	877.441	381.037	256.343	23326.7	4395.07	599.681	2087.7	7.33898	1308.58	8315.99	51822	7547.78	49049.9	14082.8	25832.2	12837.9	46884.9	1710.2	9825.11	43592.8	215057	89699	238277	104443	15.0726	13539	461.673	17.9834	2108.44	10508.3	376.194	247.726	241.32	161.01	1613.39	508.917	571.668
NMW0072	93	41	154.136	C10H18O	(1.alpha.,2.beta.,5.alpha.)-2-methyl-5-(1-methylethenyl)-Cyclohexanol	38049-26-2	1192	94168	178987	190490	247899	95482.6	353592	1.12658e+06	71039.4	123671	116074	196431	70659.6	53334.1	59687.4	108851	94602.8	93731.2	10045.9	30537.3	19357	11391.3	272943	74055	84703.1	744167	176194	504786	118699	212066	214026	2.36676e+06	132718	23426	157742	196292	505478	380368	68855.3	210.764	33051.2	63512.3	15835
KMW0499	99	71	99.014	C4H5NS	4-Methylthiazole	693-95-8	818	913307	897019	591794	905263	650185	720940	748171	492007	316879	236187	429907	141924	402955	329373	163324	180217	335841	786033	965077	870049	587375	576748	844297	614979	508155	628393	416378	429905	842064	348610	534845	428405	709613	655786	734271	702748	753739	548325	675236	419512	502016	568621
XMW1300	41	69	126.141	C9H18	Cyclopentane, butyl-	2040-95-1	937	735901	1.00027e+06	3.75358e+06	463393	291853	1.58183e+06	588973	228882	5.30164e+06	1.13127e+07	4.9552e+06	1.06546e+07	1.12131e+06	2.19184e+06	1.31465e+07	1.16849e+07	1.07781e+07	8.81528e+06	1.11212e+07	1.1055e+07	1.13069e+07	1.97307e+07	9.55135e+06	1.17591e+07	4.5022e+07	4.17622e+07	1.15632e+07	4.29511e+07	1.08286e+07	8.4616e+06	1.19842e+07	4.56031e+06	1.11205e+07	3.16215e+06	1.1175e+07	2.71583e+06	6.61278e+06	4.0068e+06	3.48908e+06	6.39963e+06	3.11557e+06	87326.4
XMW0233	119	91	238.172	C18H22	Benzene, 1,1'-(1,1,2,2-tetramethyl-1,2-ethanediyl)bis-	1889-67-4	1795	2.34551e+06	1.81091e+06	1.6154e+06	1.06975e+06	773756	1.91039e+06	3.36577e+06	174702	8.60155e+06	4.87129e+06	1.1844e+06	1.40816e+06	1.68195e+06	1.45928e+06	1.51985e+06	1.9585e+06	1.13307e+06	3.00841e+06	3.82069e+06	2.83885e+06	4.67691e+06	4.20865e+06	2.30051e+06	1.86033e+06	3.97018e+06	3.9443e+06	1.46713e+06	3.23801e+06	2.05728e+06	1.31034e+06	1.2759e+06	1.61566e+06	1.60136e+06	1.21602e+06	1.72731e+06	1.27939e+06	1.9029e+06	1.63254e+06	5.17765e+06	1.51089e+06	967793	1.25641e+06
D145	91	108	178.099	C11H14O2	Propanoic acid, 2-methyl-, phenylmethyl ester	103-28-6	1299	125124	221161	676205	721390	76723.5	1.71921e+06	218853	15981.5	6201761	3.06154e+06	268308	1.77307e+06	563398	1.00114e+06	2.77528e+06	1.73874e+06	1.1833e+06	458826	2.35447e+06	2.84189e+06	1.06243e+06	1.04523e+06	204312	387729	1.01166e+06	3.9943e+06	398814	7.30524e+06	466022	1.6504e+06	2.8347e+06	945550	2.79067e+06	182128	334826	1.43152e+06	1.08989e+07	3.33024e+06	125560	1.46917e+06	4.48523e+06	67644.1
NMW0792	104	77	104.037	C6H4N2	4-Pyridinecarbonitrile	100-48-1	978	443.813	660.063	1430.57	219.059	175.322	418.578	574.655	96.6266	6834.77	36104.8	2537.95	38686.6	521.025	860.719	93493.2	21405.2	39251	7398.91	43925.5	42447.6	33687.8	81900.8	8660.35	22491.6	200630	306347	39985.1	311164	20017.5	10386.6	40253.3	3175.29	22913.8	1386.21	18847.5	3652.87	11287.9	5763.22	3914.13	6001.33	4159.01	214.031
XMW0011	119	105	134.11	C10H14	Benzene, 1,4-diethyl-	105-05-5	1041	8892.19	11074.7	16060.9	17696.4	2849.01	14106.4	5605.6	1699.91	50195	39339.7	149.064	12172.8	4257.87	5592.73	36262.9	44666.4	21073.6	25795	24225.3	28849.5	53354.8	97597.8	12790.8	21167.1	195992	473096	84007.7	550424	111770	16227	16802.1	10578	14497.7	4557.35	9837.35	5420.22	24334	6658.84	3531.02	6333.21	6473.16	5025.78
KMW0102	56	43	102.104	C6H14O	1-Hexanol	111-27-3	868	1.19616e+06	997495	1.32467e+06	726583	878494	1.12863e+06	1.38446e+06	2.79481e+06	441999	816939	1.26264e+06	246432	843717	142069	238530	305320	101626	819856	1.30591e+06	1.13167e+06	902233	1.16239e+06	1.18335e+06	765932	1.00804e+06	387935	188746	2.16775e+06	3.08706e+06	5.95175e+06	6.15711e+06	2.94008e+06	3.14228e+06	2.21967e+06	3.84139e+06	1.53048e+06	1.29144e+06	1.20065e+06	2.48762e+06	865216	1.70143e+06	1.25112e+06
NMW0159	100	60	146.058	C6H10O4	Hexanedioic Acid	124-04-9	1372	64852.2	30749	99984.5	70977.9	54930.9	102371	45995.3	21611.5	30016.9	22859.6	78343.5	24282.2	17407.5	8745.37	10706.9	3193.47	9168.82	9933.16	16166.9	13929.3	28358.2	18515.5	5976.81	8317.96	18253.5	15381	5639.63	77180.9	31169.9	120645	96500.8	85800.7	11601.3	30900.7	37468.9	20454.5	2935.41	6929.1	6918.53	16496.8	3896.1	4280.35
KMW0204	69	56	144.115	C8H16O2	Acetic acid, hexyl ester	142-92-7	1014	432117	192135	495946	270001	104679	590661	609625	449502	882871	1.93993e+06	1.03183e+06	691911	278685	436450	1.5099e+06	1.23885e+06	1.37318e+06	1.43395e+06	1.75468e+06	1.70391e+06	2.68529e+06	3.8346e+06	1.21157e+06	1.59577e+06	4.85893e+06	259600	1.81972e+06	5.69363e+06	3.01639e+06	3.28878e+06	6.98058e+06	3.90839e+06	2.33425e+06	3.25995e+06	3.33739e+06	1.53993e+06	1.26133e+06	1.22547e+06	1.52957e+06	1.7199e+06	406002	363536
KMW0266	97	45	129.991	C5H6S2	2-Thiophenemethanethiol	6258-63-5	1105	1.75883e+06	1.17934e+06	1.0274e+06	2.68117e+06	3.45932e+06	1.07486e+06	2.22439e+06	772762	805283	612196	834065	402718	756661	614257	424533	422628	456098	1.29559e+06	1.93521e+06	1.46557e+06	741368	743020	1.63356e+06	799731	779139	728804	692537	790384	1.77622e+06	791408	2.15329e+06	1.47944e+06	815759	865105	1.23165e+06	1.0972e+06	963965	825770	807728	718335	757153	765511
KMW0066	44	56	100.089	C6H12O	Hexanal	66-25-1	801	1.27746e+06	1.16045e+06	1.11942e+06	1.21611e+06	3.27327e+06	1.12237e+06	1.16952e+06	1.16705e+06	841890	1.10811e+06	1.4081e+06	517413	980337	973297	538282	405360	470137	1.21585e+06	1.31086e+06	1.23486e+06	1.09672e+06	1.19546e+06	1.18993e+06	1.02825e+06	1.16694e+06	1.17546e+06	682617	2.24441e+06	938724	1.94314e+07	3.85595e+06	2.00177e+07	1.2798e+06	1.92215e+06	4.13794e+06	1.36599e+06	1.17698e+06	1.17469e+06	1.9373e+06	3.91073e+06	1.21385e+06	1.11585e+06
KMW0169	41	69	120.061	C5H12OS	3-Mercapto-3-methylbutanol	34300-94-2	970	97845.5	123615	290407	131276	156517	197987	107050	97331.8	604137	2.34536e+06	404755	2.45032e+06	80746.6	94660.2	4.95708e+06	1.32895e+06	2.46024e+06	395004	2.77361e+06	2.60984e+06	1.70173e+06	3.63301e+06	762875	1.2493e+06	9.91958e+06	1.87973e+07	2.13979e+06	1.78943e+07	1.35912e+06	787322	2.45063e+06	634437	1.22854e+06	229995	1.35105e+06	384601	840184	422905	201516	846874	271405	30829.7
NMW0071	59	93	154.136	C10H18O	L-.alpha.-Terpineol	10482-56-1	1190	181979	274939	300741	323311	134102	453626	1.19975e+06	105449	73696.4	102972	158051	44459.3	56685.4	30602.8	23774.2	35484.8	24491	28443.9	89744.9	62287.9	44270.8	334335	121785	114568	784951	286795	448133	171035	258707	359707	2.41875e+06	254093	51029.1	192815	220059	486069	374128	97285.3	70160.2	54299.3	72232.3	23981
KMW0223	121	93	136.125	C10H16	1,3-Cyclohexadiene, 1-methyl-4-(1-methylethyl)-	99-86-5	1012	556924	807908	2.43679e+06	166800	137404	1.13295e+06	431100	190820	1.62812e+07	1.80643e+07	8.1052e+06	1.68394e+07	1.06378e+06	2.11607e+06	1.86678e+07	1.86963e+07	1.83938e+07	1.73988e+07	1.78283e+07	1.74e+07	2.48124e+07	5.22382e+07	9.5867e+06	1.83162e+07	7.00966e+07	499942	1.88578e+07	4.16816e+07	1.69981e+07	1.5149e+07	414381	5.79393e+06	1.73433e+07	2.48914e+06	7.29479e+06	1.30377e+06	1.78922e+06	1.1863e+06	2.80091e+06	4.89654e+06	1.02597e+06	85844.4
KMW0259	93	91	136.125	C10H16	.gamma.-Terpinene	99-85-4	1060	111765	178855	393335	108836	28122	211114	139480	59591	3.35139e+06	3.26317e+06	1.0477e+06	1.75033e+06	43041.8	157222	3.16611e+06	3.83435e+06	2.72335e+06	3.05754e+06	2.85702e+06	3.11924e+06	7.11245e+06	1.81621e+07	2.02525e+06	3.78183e+06	3.25128e+07	3.20351e+06	1.08221e+07	1.10883e+07	3.87068e+06	409545	694697	710556	1.08232e+06	316404	1.0345e+06	509715	238099	166781	99415.6	617520	130248	25982.1
XMW1468	41	84	168.151	C11H20O	(2,2,6-Trimethyl-bicyclo[4.1.0]hept-1-yl)-methanol	78996-11-9	1266	312731	233767	321148	198840	168670	347370	227376	115113	1.01708e+06	678348	1.07777e+06	353810	313766	121682	113033	93178.6	110189	232148	229434	218251	197278	178135	314902	215232	280272	210396	43837.8	967365	868248	476319	326969	306398	395922	736283	227380	221437	168014	165784	145769	60155.6	26821.9	147604
XMW0898	94	121	136.1	C8H12N2	4-Isobutylpyrimidine	98489-37-3	1015	259930	399086	1.22869e+06	57714.1	99732.5	566404	180123	95670.4	8.21019e+06	8.71219e+06	4.09462e+06	8.29539e+06	515737	1.04503e+06	8.5296e+06	8.98081e+06	8.51691e+06	8.6332e+06	8.81599e+06	8.53894e+06	1.17772e+07	2.4865e+07	4.68418e+06	8.91262e+06	3.40284e+07	246735	8.47081e+06	1.98695e+07	8.25886e+06	7.54316e+06	232953	2.84178e+06	8.5735e+06	1.22261e+06	3.59213e+06	596715	886131	605870	1.38681e+06	2.36617e+06	500815	41097.7
NMW0107	129	102	129.058	C9H7N	Isoquinoline	119-65-3	1261	5150.58	4531.81	4600.92	3691.72	3352.59	4434.84	3436.81	1521.3	17413.5	8574.17	20198.6	7921.05	9613.87	2493.95	3180.7	467.517	1529.06	49.387	63.4765	156.26	7.41436	10.5099	5.7829	5.31868	9.78107	272.257	12.98	12522.2	19157.5	10283.6	6994.92	11135.9	8233.09	16663.5	47.4829	76.0656	3.42999	2.3585	4.47095	7.7444	289.479	3177.14
D373	79	77	112.089	C7H12O	2,4-Heptadien-1-ol, (E,E)-	33467-79-7	1004	449130	373906	852574	127280	70931.7	558452	578016	63322	4.40578e+06	1.2197e+07	1.205e+07	5.60525e+06	308263	425896	1.24646e+07	7.31284e+06	1.12878e+07	6.29884e+06	1.12332e+07	1.19218e+07	1.26384e+07	1.45405e+07	5.44505e+06	1.26729e+07	39188444	469748	1.24983e+07	1.2568e+07	1.20929e+07	2.94938e+06	175280	1.96483e+06	6.303e+06	1.11011e+06	3.20257e+06	457352	499417	548961	1.70137e+06	1.31125e+06	193738	1.04839e+06
KMW0126	108	42	108.069	C6H8N2	Pyrazine, 2,6-dimethyl-	108-50-9	917	367425	540361	720512	465082	475782	567223	494870	106421	943.148	1382.2	63949.4	13392.6	51170	12541.1	624.732	2059.81	4141.08	362.323	748.458	596.093	989.251	1641.35	327.486	580.223	773.963	269.365	607.658	3061.13	2870.65	14695.9	9884.61	74759.3	15210.2	53848.2	31833.6	5029.33	6642.96	37664.9	47815.1	16132.4	7709.09	3549.31
XMW1207	102	74	175.084	C7H13NO4	Propanedioic acid, amino-, diethyl ester	6829-40-9	1231	3860.61	313.682	7385.35	1890.11	2609.34	10295.6	508.71	2055.6	8526.2	73983	133346	38341.4	6468.45	6217.65	61407.4	4261.31	24717.6	3861.1	33009.8	27487.7	8645.97	11260.6	600.121	23495.5	6083.81	1889.42	1595.63	101620	2443.7	173952	1225	20339.2	2776.91	273.637	3415.58	4027.5	225.263	148.614	1126.18	9204.51	2410.07	1492.87
XMW1243	140	112	171.009	C7H6ClNO2	Methyl 6-chloronicotinate	73781-91-6	1234	10478.9	7958.66	9919.54	10641.7	8399.46	28278.3	24391.3	3672.65	43475.5	126385	75574.2	40930.2	8814.35	10035.5	57182	27377.9	41468.9	31942.4	42312	40486.8	52934.5	56243	23493	30206.9	43129.4	113480	24254.4	68852.3	24947.8	39254.1	11872	28566.6	15129.2	17840.7	13328.5	20649.1	19420.1	18225.6	5696.08	5269.78	7209.51	7286.78
XMW0042	85	42	85.028	C2H3N3O	3H-1,2,4-Triazol-3-one, 1,2-dihydro-	930-33-6	1012	720917	468018	815983	371614	342457	857865	501313	194780	2.28314e+06	591564	1.82408e+06	1.50619e+06	671996	184474	198879	124700	249684	188909	210841	195508	175499	237116	266207	180340	251750	158205	61113.2	2.5069e+06	1.74672e+06	887621	1.19542e+06	886362	669644	1.54553e+06	390768	260120	262138	250465	264183	169257	57160.7	268672
XMW0236	125	97	125.03	C6H7NS	Thiazole, 5-ethenyl-4-methyl-	1759-28-0	1027	15152.6	20982.9	32794.2	40670.8	11885.1	30119.2	40681.7	40274.7	10368.8	11212.7	10111.9	9293.19	5402.41	4354.15	19398.7	6877.87	4509.78	7949.57	19482.3	17928.6	9322.17	86436.4	30896	77699.4	442069	348792	150342	114051	53417.6	43097.9	441610	56506.4	10268.3	12495.7	89999.3	27081.6	12600.2	12154.8	7436.56	23391.8	4145.45	3492.53
XMW0682	121	77	176.12	C12H16O	Benzenemethanol, .alpha.-methyl-.alpha.-(1-methyl-2-propenyl)-	61967-11-1	1308	60961.8	39158.4	69595.3	63210	410.489	270581	56177.8	15879	716202	1.01332e+06	2.62386e+06	76065.9	111541	764393	1.07843e+06	733535	866995	274128	213348	221783	219769	290329	24495	174653	209986	167222	152208	474412	490568	944172	84515.4	106974	786654	324071	210668	112467	94446.9	52376.5	235442	286912	167399	39006.4
w42	57	41	214.23	C14H30O	2-Ethyl-1-dodecanol	19780-33-7	1591	20420	18210.7	31778.6	15528.9	24699.4	36007	20624.1	7184.12	76604.2	56600.3	76189.7	37690.8	35462.4	43023.8	37431.2	97253.8	47249.2	127670	56903.3	61827.7	35923.2	48001.6	55298.6	46026.4	352182	53263.1	35949.9	47723.2	52292.2	55285.9	42809.7	42800.2	67516.2	158503	56772	30898.9	31167.2	51575.1	72974.3	43606.4	15180.1	16360.1
XMW1057	85	39	85.053	C4H7NO	Methacrylamide	79-39-0	1149	69256.5	38408	85679.7	50100.8	2.28351e+06	86264.9	403476	103263	240826	154786	147260	78827.4	56478.8	33424.8	39720.8	31291.6	31874.1	90878	95520.2	114374	78444.8	52603.7	54627.5	112151	67699	62263.6	19448.9	945801	169613	423082	2.00006e+06	182533	60393.3	127452	97966.2	101129	220090	121097	45129.5	91766	28066.6	23322.8
NMW0257	181	148	181.002	C8H7NS2	2-(Methylmercapto)benzothiazole	615-22-5	1607	36841.6	31842.5	28528.6	34900.9	20736.3	32604.9	21023.8	10942.7	66821	178355	214774	82454.6	42977.8	48641.5	186136	25325.6	73269.3	39986.9	40147	42435.8	42099.1	36220.4	14072.4	41047.5	13380.2	13546.7	10890.5	100351	36154.4	268955	33475.5	114710	44003.3	32257.7	31258	28219.3	27520	32747.5	83322.6	24306.5	21620.4	29654
WMW0021	159	160	202.172	C15H22	trans-Calamenene	73209-42-4	1529	656831	1.07639e+06	1.42441e+06	1.87711e+06	262150	1.64893e+06	237195	387025	4.22593e+06	2.83469e+06	1.3312e+06	1.58007e+06	1.6822e+06	2.84117e+06	1.95367e+06	2.31021e+06	2.7902e+06	3.82753e+06	2.37921e+06	2.43036e+06	3.19923e+06	3.28137e+06	2.23865e+06	2.05764e+06	5.70178e+06	2.85839e+06	2.0648e+06	4.2369e+06	4.28684e+06	1.12539e+07	3.0968e+06	3.1877e+06	2.23415e+06	1.97794e+06	2.18488e+06	2.21336e+06	2.50787e+06	2.60642e+06	2.19186e+06	2.23874e+06	1.69187e+06	2.58938e+06
XMW0969	83	101	156.115	C9H16O2	2-Butenoic acid, 2-methyl-, 2-methylpropyl ester	66917-61-1	1097	4.52667e+06	3.11695e+06	2.89583e+06	6.925e+06	1.05123e+07	2.81792e+06	6.259e+06	1.92599e+06	1.69257e+06	1.39193e+06	2.04179e+06	964211	1.88069e+06	1.69853e+06	978300	1.15704e+06	1.19685e+06	3.48407e+06	5.15649e+06	3.98817e+06	1.83959e+06	1.8649e+06	4.28905e+06	1.95067e+06	1.8041e+06	2.04429e+06	1.88179e+06	2.44546e+06	5.98745e+06	1.79293e+06	6.45827e+06	4.0381e+06	1.85074e+06	1.93301e+06	3.50359e+06	3.24636e+06	2.51012e+06	2.00556e+06	1.9434e+06	1.99303e+06	2.05815e+06	2.08563e+06
WMW0126	67	95	124.125	C9H16	1,3-Hexadiene, 3-ethyl-2-methyl-	61142-36-7	1031	403188	641533	1.36438e+06	242904	123993	819965	403429	160931	1.03976e+07	1.71871e+07	7.44939e+06	1.52501e+07	459577	1.14448e+06	1.67409e+07	1.33033e+07	1.67451e+07	6.21997e+06	1.68743e+07	1.69417e+07	1.6511e+07	2.95422e+07	8.02082e+06	1.55726e+07	5.68273e+07	5.20655e+07	1.59411e+07	5.31395e+07	1.44744e+07	1.00895e+07	9.81883e+06	3.45709e+06	1.25321e+07	1.14808e+06	5.05404e+06	1.29869e+06	1.38503e+06	1.1228e+06	720100	2.41254e+06	354559	444435
XMW0076	92	65	92.037	C5H4N2	1H-Pyrrole-3-carbonitrile	7126-38-7	1044	6412.63	26676.9	46301	7733.02	2831.3	18894.9	7991	6796.87	531470	96642.6	11407.5	50763.8	1854.44	29521.5	199704	1.12942e+06	161887	1.10598e+06	328782	597726	302685	1.05126e+06	42487.9	232709	1.02481e+06	5.05575e+06	1.99372e+06	5.55715e+06	2.53754e+06	4710.39	328914	11829.5	4308.85	59762.7	245850	9466.18	6152.55	5704.67	4275.09	36806.1	12768.7	14348.7
WMW0041	41	55	152.12	C10H16O	Isopinocarveol	6712-79-4	1178	97360.9	93877.1	176681	89298	30292.4	141702	164225	40509.8	590625	263453	363004	229601	41865.9	76291.2	157537	43470.8	84808.7	61068.5	171468	167536	111101	129229	34716.7	98349	270664	136315	94065.9	810152	192722	364590	276351	235846	145509	43232.5	117415	141811	116609	41008.5	20384.6	51584.9	57160.2	14941.5
NMW0768	56	43	99.105	C6H13N	CyclohexylAmine	108-91-8	863	1.03739e+06	956687	1.23547e+06	638704	838204	1.10903e+06	1.24862e+06	2.70205e+06	389459	805557	1.21319e+06	234904	814397	136538	230478	296817	86564.9	725670	1.17258e+06	1.10476e+06	803708	1.14648e+06	1.17647e+06	751405	995348	378497	165758	2.06595e+06	2.84674e+06	5.43497e+06	5.71825e+06	2.69603e+06	3.04629e+06	2.11765e+06	3.71784e+06	1.38074e+06	1.25891e+06	1.16926e+06	2.39834e+06	841978	1.55527e+06	1.13518e+06
XMW0168	97	98	140.066	C8H12S	3-Butylthiophene	34722-01-5	1093	1.65652e+06	1.12331e+06	986177	2.5737e+06	3.50973e+06	1.03802e+06	2.17038e+06	760795	683932	487117	737670	329979	706921	595050	405376	399442	435824	1.24216e+06	1.88974e+06	1.44077e+06	733521	747151	1.57849e+06	770243	750358	693270	678910	726596	1.65071e+06	736738	2.07551e+06	1.42597e+06	769218	737586	1.19739e+06	1.04459e+06	928483	778914	768518	708896	744529	725649
KMW0046	58	57	100.089	C6H12O	2-Hexanone	591-78-6	792	171954	160338	155270	167619	440173	155836	159687	161799	109806	149020	196320	77934.4	137426	136554	73214.2	56544	63503.5	161124	180645	169283	161181	166386	158988	136785	171531	165312	95205.9	310140	133893	2.73538e+06	525811	2.80187e+06	175964	270108	576826	189854	147548	155808	264507	543870	162705	154659
NMW0002	97	125	170.094	C9H14O3	2-FurAldehyde diethyl acetal	13529-27-6	1078	1.65635e+06	1.12308e+06	986029	2.57353e+06	3.50949e+06	1.03783e+06	2.17021e+06	760751	683928	487132	737697	329986	706920	595065	405381	399448	435831	1.24192e+06	1.88961e+06	1.44053e+06	733486	747103	1.57826e+06	770226	750304	693274	678932	726658	1.6506e+06	736715	2.07537e+06	1.42577e+06	701290	737596	1.19717e+06	1.04443e+06	928372	778902	768498	708911	744553	725572
XMW0495	82	39	112.052	C6H8O2	Dehydromevalonic lactone	2381-87-5	1169	78076.2	60890.5	118653	148577	277.928	271673	122772	38798.8	84616.2	596899	970.235	166216	135.741	284.745	74803.1	490.293	550.721	113119	973349	681249	197086	263252	279943	109647	525610	347000	109096	885446	897.7	128341	364269	63716.2	404.898	352.779	700.687	149502	291.664	177.248	331.051	41944.1	18483.3	148.052
KMW0247	93	77	136.125	C10H16	.beta.-Phellandrene	555-10-2	1031	2.3884e+06	2.84807e+06	6.94217e+06	1.22018e+06	462037	5.24313e+06	4.52199e+06	649749	2.66173e+07	62958983	2.12466e+07	4.58982e+07	2.40547e+06	4.10085e+06	6.74315e+07	3.27916e+07	7.39187e+07	2.39866e+07	6.63869e+07	5.86082e+07	5.13468e+07	1.14023e+08	2.96177e+07	61443071	1.79587e+08	1.37108e+08	4.72708e+07	6.60946e+07	7.63106e+07	3.01122e+07	9.58198e+06	1.3983e+07	4.94659e+07	5.25137e+06	1.49352e+07	2.76418e+06	3.99519e+06	3.16346e+06	6.84438e+06	7.21804e+06	1.37315e+06	3.13803e+06
XMW0301	105	120	120.094	C9H12	Mesitylene	108-67-8	972	2879.47	13669.1	29901.1	4127.35	3516.92	10239.5	6861.58	1652.2	78007	335921	32310.6	342636	8046.93	11109.1	825965	264412	323077	91010.2	325025	317473	329032	643268	113073	281036	1.71455e+06	2.63357e+06	338079	2.64882e+06	345496	124807	314039	31905.9	280225	23486.9	182027	35272.4	104888	45839.1	48297.3	83797.6	36830.3	3381.51
NMW0791	105	120	120.094	C9H12	Benzene, 1-ethyl-2-methyl-	611-14-3	971	4761.49	13316.8	29130.3	4552.25	3988.58	8891.69	6986.85	1658.22	65164.4	327257	31034	333826	7839.5	10823.2	807778	257595	314766	88663.8	316639	309283	320545	626685	110157	273790	1.66954e+06	2.56726e+06	329246	2.58058e+06	336005	121405	305990	30458.2	251921	22881.4	177334	34363.2	102184	44657.4	47052.2	81657.1	35880.9	3339.67
XMW0953	91	92	178.099	C11H14O2	Phenylacetic acid propyl ester	4606-15-9	1331	340256	166591	894312	348576	76289.3	1.63922e+06	183288	4303.56	3.79075e+07	5.36507e+06	1.36467e+06	1.90763e+06	3.46701e+06	7.07363e+06	2.63347e+06	1.29614e+07	3.10312e+06	5.93292e+06	2.46311e+06	3.45969e+06	6.77205e+06	6.4391e+06	586976	2.99087e+06	3.50138e+06	4.48645e+06	726269	1.35752e+07	1.12891e+07	1.02238e+07	3.53973e+06	3.50723e+06	6.30119e+07	1.48014e+06	1.17954e+06	4.47943e+06	5.75285e+07	1.59362e+07	1.48873e+06	4.32963e+06	1.65912e+07	89231.8
WMW0048	41	55	140.12	C9H16O	6-Nonenal, (E)-	2277-20-5	1124	38943.5	27600	43498.4	34905.2	220.903	83167.6	130085	12097.3	42643.5	37162.4	48263.9	22388.2	8785.1	6893.66	33582.3	12527.4	15467.9	41105.5	62745.2	60053.1	84758.9	83791.9	44895.3	69971.1	176239	54044.8	79821.2	89761.2	115419	189.777	20603.8	72614.6	58678.1	14048.8	35700.3	20183.4	28446.2	14153.5	13823.8	8614.37	6239.84	11305.7
NMW0023	91	119	120.058	C8H8O	BenzAldehyde, 2-methyl-	529-20-4	1064	32040.4	69579.7	103349	35827.8	14765.3	73345.6	40338.3	21143.5	1.30991e+06	1.37673e+06	397773	744662	18529.7	66495.1	1.38096e+06	1.95403e+06	966961	1.26723e+06	781602	1.08065e+06	3.42313e+06	7.58912e+06	833795	1.85113e+06	1.40118e+07	887044	4.63206e+06	4.60245e+06	1.81014e+06	169879	237933	261392	556371	129235	419807	199401	104540	74583.8	40717.3	244332	65346.5	12641.2
XMW1251	157	172	172.002	C7H8OS2	2-Propanone, 1-(5-methyl-3H-1,2-dithiol-3-ylidene)-	1005-55-6	1373	704.561	14309.4	20896.1	1374.66	2412.94	26846.4	2089.55	854.6	2143.43	1735.8	3370.51	728.033	953.574	2538.68	548.938	781.61	2616.49	232.767	377.445	332.224	242.851	463.617	222.196	217.764	341.644	2075.07	244.077	1980.06	389.396	97.7581	220.899	186.585	116.421	1288.9	1365.04	130.032	109.9	75.4999	2041.29	1235.26	82.2387	754.782
XMW1105	117	99	214.193	C13H26O2	n-Heptyl hexanoate	6976-72-3	1482	110047	117577	251750	104335	21606.1	179366	29086.4	12662.6	233202	162620	1230.43	11751.9	23864.7	22546.1	10245.6	52623	31996.9	252370	332915	232734	743559	547112	138532	72947.4	537430	218400	372748	1.3379e+06	1.10769e+06	951078	534132	657615	43277.6	59829.2	124910	28823.2	61516.8	72051.9	79108	56482.1	12227	184208
XMW0037	119	134	134.11	C10H14	Benzene, 1-ethyl-3,5-dimethyl-	934-74-7	1059	53250.8	86997	99328.2	58268.3	22573.7	70624.4	71881	39913.2	390109	607821	289729	377103	24609.7	82139.1	549022	566936	458708	377468	365287	427243	1.24495e+06	1.8188e+06	473121	745601	3.46362e+06	423624	1.64058e+06	1.25114e+06	519608	96447.7	215450	151382	211566	82204.2	247279	266163	97683.8	66824.5	35775.4	176946	78274.1	29027.5
NMW0021	80	108	108.069	C6H8N2	2-PyridinemethanAmine	3731-51-9	1054	8579.21	34657.3	61031.2	9179.52	2812.29	24082.1	10312.1	8201.27	723106	108543	15204.6	69659.4	2250.88	38397.4	243839	1.50319e+06	222107	1.48655e+06	437837	802371	272609	706132	56963.5	316498	696514	6.74259e+06	1.32337e+06	6.54443e+06	3.12964e+06	6645.32	425763	15956.2	5582.35	75466.4	329805	12009.2	8052.25	6902.65	5798.77	48562.8	16435.5	17506.8
WMW0145	57	71	184.219	C13H28	Undecane, 4,6-dimethyl-	17312-82-2	1196	1.76451e+06	1.32519e+06	2.13743e+06	796770	776378	1.98905e+06	761780	915719	5.72491e+06	3.2817e+06	5.6767e+06	2.24508e+06	1.83053e+06	797063	769712	466692	825080	1.23425e+06	1.25544e+06	1.15223e+06	1.85811e+06	1.47693e+06	1.81318e+06	1.46935e+06	1.63697e+06	1.33589e+06	363391	5.79684e+06	6.02602e+06	2.79943e+06	1.35747e+06	1.81773e+06	2.74495e+06	4.39952e+06	1.32228e+06	1.20375e+06	1.03102e+06	744490	1.19988e+06	75688.6	229603	775837
KMW0187	128	58	128.12	C8H16O	2-Octanone	111-13-7	991	74406.9	34738.1	38504.5	21922.4	36307.2	43582.5	179297	14091.5	32553	174960	55794.8	57791.5	39532.4	41047.5	84390.3	41058.8	79109.5	255655	108124	127542	54476.6	64775.7	66613	41159	190400	130751	59015.7	168290	59066.2	38397.2	47356.1	44249	30486	26419.2	20857.9	35181.7	58418.3	28829.9	21158.7	17707.5	10878.5	47640.1
KMW0406	57	71	170.203	C12H26	Dodecane	112-40-3	1200	1.77131e+06	1.33015e+06	2.14566e+06	799847	779582	1.99671e+06	764743	918870	5.74701e+06	3.29437e+06	5.69862e+06	2.25375e+06	1.8376e+06	799688	772248	468522	827872	1.23937e+06	1.26033e+06	1.15657e+06	1.86533e+06	1.48301e+06	1.82044e+06	1.47376e+06	1.64237e+06	1.34044e+06	369017	5.81922e+06	6.04929e+06	2.81024e+06	1.36259e+06	1.82475e+06	2.75555e+06	4.43942e+06	1.32526e+06	1.20783e+06	1.03469e+06	745088	1.20362e+06	121575	230703	777990
XMW0032	114	96	114.032	C5H6O3	4,5-Dihydro-3-furoic Acid	98021-62-6	1017	9302.15	10963.4	14776.8	6889.5	23148.1	10646	5514.46	6479.4	47978.1	36696.5	33857.9	44030.9	8706.14	7676.92	41641.7	42045.2	25275.5	26954.2	20987	23087.8	52228.6	95670	20718.2	39498.1	131524	1502.11	36824.7	83234.3	52973.4	33147.6	11722.4	16046.9	46819.8	22845.6	18304.2	7119.34	9344.61	6233.53	8613.19	9805.91	2782.73	3295.67
KMW0488	57	71	184.219	C13H28	Tridecane	629-50-5	1300	1.12044e+06	785106	778006	718774	534581	1.11918e+06	532214	338408	2.94168e+06	1.97618e+06	3.27202e+06	1.07934e+06	1.11023e+06	258840	312469	130215	190632	457446	466798	406525	521756	431631	535943	479935	528954	453388	120166	2.4663e+06	2.86643e+06	1.86691e+06	776179	1.38659e+06	1.32312e+06	2.47491e+06	562911	495271	513738	486503	405164	53551	357019	389098
KMW0244	121	136	136.1	C8H12N2	Pyrazine, 2-methyl-5-(1-methylethyl)-	13925-05-8	1059	26981.4	48945.9	107318	25349.5	5376.62	61926	32844.6	12474.3	1.07245e+06	1.13905e+06	294942	538489	12183.5	46680.3	1.14323e+06	1.31065e+06	1.17902e+06	1.0439e+06	1.06863e+06	1.22596e+06	2.45831e+06	5.70164e+06	650179	1.19334e+06	1.11913e+07	1.2539e+06	3.67681e+06	3.43618e+06	1.17193e+06	114370	223645	195008	362856	95146.6	313786	144159	72019.5	49907.3	26781	183319	40664.6	6857.5
XMW0291	115	45	115.063	C5H9NO2	N-Acetylisoxazolidine	115615-36-6	937	147864	194126	695768	94785.1	63118.1	310543	122645	49734.2	1.00261e+06	2.63673e+06	899498	2.48814e+06	233226	439675	4.34389e+06	2.96071e+06	2.58588e+06	1.53569e+06	2.52112e+06	2.51927e+06	3.33573e+06	4.67948e+06	1.7793e+06	2.99379e+06	1.15337e+07	1.06733e+07	3.1859e+06	1.09967e+07	3.05013e+06	1.60277e+06	1.96257e+06	889380	3.04936e+06	609478	2.27407e+06	541010	1.31852e+06	783443	658495	1.37687e+06	635781	19804.2
NMW0292	55	41	188.105	C9H16O4	Azelaic Acid	123-99-9	1672	3.46351e+06	3.73163e+07	5.01181e+07	382.875	292.83	4.87189e+07	2.83698e+06	198444	6.83383e+06	5.80763e+07	4.92051e+06	1.58742e+07	4.3059e+06	1.64359e+06	3.18258e+07	4.0897e+06	2.38933e+07	1.89439e+07	3.45247e+07	2.70977e+07	1.04167e+07	1.05734e+07	1.44644e+06	8.23276e+06	2.90003e+07	5.20507e+07	2.74659e+06	3.12628e+07	3.25227e+07	1.86512e+07	1.74179e+06	1.3698e+07	1.02646e+07	1.41959e+07	1.03866e+07	5.3588e+06	1.20798e+07	1.33357e+07	1.40761e+07	8.55126e+06	8.17817e+06	3.13573e+06
XMW0442	93	44	136.1	C8H12N2	Betahistine	5638-76-6	1185	186047	136097	198860	193574	57892.4	454569	250457	64485.7	1.62461e+06	1.06541e+06	7.28068e+06	701766	262612	360126	765251	314731	437311	84584.4	219375	161664	350893	179909	175923	112991	401674	64676	53210.2	671090	141387	756000	45127	318740	133795	54477.1	40999	65122.2	28954.5	31431.1	26247.5	34937.4	24681.8	46615.9
XMW0491	113	42	113.07	C3H7N5	3-Methyl-4,5-diamino-1,2,4(4H)-triazole	21532-07-0	1219	97735.4	77630.6	120740	68267.6	66175.5	162839	50717.3	194610	310096	202185	303548	118877	99157.9	24064.5	47276.3	24418.5	20736.1	51958.4	63315.2	69313.9	95609.7	101713	62548.9	71096.5	79289	77408.2	60234.4	323893	314498	158561	94004.2	106777	120401	245619	59422.5	56168.5	45694.5	47624.2	48674	10163.1	9642.23	42396.4
XMW0635	55	97	128.12	C8H16O	Cyclopropanemethanol, 2,2,3,3-tetramethyl-	2415-96-5	933	420257	573216	2.14641e+06	270688	165094	907962	351609	130049	3.20715e+06	7.31392e+06	2.35496e+06	6.11835e+06	652684	1.24766e+06	8.01828e+06	6.79608e+06	6.54796e+06	5.25457e+06	7.31262e+06	7.12287e+06	6.91078e+06	9.53968e+06	5.56805e+06	7.04136e+06	2.25876e+07	2.09285e+07	6.45888e+06	2.13478e+07	6.1988e+06	4.83082e+06	6.67608e+06	2.68889e+06	6.96316e+06	1.88874e+06	6.13968e+06	1.54296e+06	3.5598e+06	2.26304e+06	2.04553e+06	3.53907e+06	1.76182e+06	49952
NMW0782	55	83	128.084	C7H12O2	2-Butenoic acid, 2-methyl-, ethyl ester	55514-48-2	937	422006	574241	2.14391e+06	270452	168268	906988	352191	130458	3206300	7.30001e+06	2.3487e+06	6.10536e+06	653982	1.27695e+06	8.00163e+06	6.78399e+06	6.53585e+06	5.24814e+06	7.2981e+06	7.18748e+06	6.89762e+06	9.52264e+06	5.5585e+06	7.02914e+06	2.25428e+07	2.08844e+07	6.44665e+06	2.13065e+07	6.18162e+06	4.81493e+06	6.66329e+06	2.68272e+06	6.95146e+06	1.88204e+06	6.12842e+06	1.54013e+06	3.55104e+06	2.26079e+06	2.04193e+06	3.53263e+06	1.75815e+06	50674.6
XMW1303	69	87	160.11	C8H16O3	Pentanoic acid, 2-hydroxy-4-methyl-, ethyl ester	10348-47-7	1060	725636	542461	742389	549162	645719	710739	359864	285722	2.1739e+06	990475	1.91177e+06	1.24235e+06	755244	172352	281346	131583	252062	208479	340239	321273	448318	249194	324529	219074	270751	237154	287156	2.48311e+06	3.06573e+06	2.70771e+06	884638	2.47842e+06	1.23384e+06	2.13223e+06	237759	238223	234414	224781	226195	220294	56002	310457
XMW1195	73	83	145.074	C6H11NO3	Butanoic acid, 3-methyl-3-nitroso-, methyl ester	49680-44-6	814	259635	284257	127184	184382	142276	194386	122001	72100.6	180131	192965	168505	54843.8	73879.7	93995.5	62748.8	56806	79369	415296	521001	369903	306704	272278	486382	431774	176451	131185	74623	74634.9	155849	200477	120242	309684	257993	223284	331758	325716	428465	330607	284780	135320	127553	132229
NMW0785	55	100	100.052	C5H8O2	Tiglic Acid	80-59-1	941	415855	572069	2.13523e+06	270065	157929	871711	347414	129610	3.19041e+06	7.27255e+06	2.3414e+06	6.082e+06	650250	1.27197e+06	7.84749e+06	6.75678e+06	6.50582e+06	5.22472e+06	7.26794e+06	7.15784e+06	6.86487e+06	9.46911e+06	5.53472e+06	7.00254e+06	2.21322e+07	2.07104e+07	6.39427e+06	2.10268e+07	6.15459e+06	4.7644e+06	6.63327e+06	2.64381e+06	6.92415e+06	1.86843e+06	6.0993e+06	1.53406e+06	3.53579e+06	2.25198e+06	2.03218e+06	3.51969e+06	1.75058e+06	49899.8
NMW0113	69	41	184.146	C11H20O2	6-Octen-1-ol, 3,7-dimethyl-, formate	105-85-1	1275	287058	237780	289422	191862	175654	271069	186653	100990	927792	618527	846073	374236	332352	86307.8	129874	39929.6	81426.9	118509	100266	94752.8	139459	136371	138983	124430	178540	119023	44310.8	769857	906572	518995	253703	392475	345096	698244	138309	144619	152889	177456	92798.8	15987.3	15117.8	130447
NMW0309	130	159	159.068	C10H9NO	Indole-3-acetAldehyde	2591-98-2	1713	373856	120907	88567.4	43912.1	107430	112712	236607	12280.7	1.41249e+06	613218	185853	204792	361422	244243	294648	386068	213659	480388	152030	185009	684870	490996	55118.5	123146	157599	11028.9	79697.8	171084	290955	166769	67433.1	250144	520753	176099	332174	247450	490393	302487	1.09023e+06	140426	316190	315346
KMW0323	79	108	108.058	C7H8O	Benzyl Alcohol	100-51-6	1036	20268.2	36227.9	46310.2	65964.1	23.2794	28810.4	6070.75	7278.25	125784	88000.2	26816	31968.8	3256.16	11746.6	138644	201159	69968.4	120848	75905.5	97410.6	156106	331277	30042.6	67639.9	1.02003e+06	2.23703e+06	377155	2.49753e+06	375426	15939.7	40712.3	17197.8	12852.1	11839.8	39110.5	8748.87	7447.87	7768.32	6839.33	19915.3	9969.81	15145.4
NMW0027	91	119	120.058	C8H8O	BenzAldehyde, 3-methyl-	620-23-5	1071	55951.1	91843.8	214996	43054	19699.8	100222	57135.9	23986.4	1.64185e+06	1.95524e+06	468504	956252	29655.8	78993.7	1.87015e+06	2.03016e+06	1.81494e+06	1.77912e+06	1.8806e+06	2.05727e+06	4.00718e+06	9.22951e+06	1.13138e+06	2.24199e+06	1.81922e+07	1.68923e+06	5.59175e+06	5.40787e+06	2.00637e+06	233782	301516	359298	636404	171230	549570	222805	123704	100152	53192.8	308077	66762.6	15041.3
XMW0662	142	141	142.078	C11H10	Naphthalene, 2-methyl-	91-57-6	1297	50561.1	66199.9	84691	79796.3	53161	125150	107745	45673.6	199246	81284.5	55598.7	26943	10578.8	21423.9	41115.2	98466.5	20479	162607	71841.4	97767.3	16500.9	21074.5	66635.7	73343.5	168876	40314.2	13175.6	147411	68841.8	15911.3	58320.3	45801.4	21186.1	39220.2	40676.1	19002.3	35728.5	83975.5	41213.4	40415.1	10061.3	6191.71
WMW0081	107	136	136.089	C9H12O	cis-2-(2-Pentenyl)furan	70424-13-4	1002	54679.8	48319.1	99981.8	15633.9	13169.9	70160.2	66882	8190.31	508244	1.59413e+06	1.59401e+06	703708	33488.3	47460.3	1.63666e+06	931507	1.50221e+06	748726	1.39768e+06	1.49105e+06	1.66283e+06	1.88663e+06	633907	1.61159e+06	4.95257e+06	53643.7	1.57663e+06	1.67325e+06	1.6385e+06	332261	18496.1	223973	750203	118721	363134	49941.9	58901.5	61457.2	190376	147273	22972.5	121368
XMW0803	93	43	196.146	C12H20O2	Iso-3-thujyl acetate	62181-90-2	1298	292801	472704	1.00427e+06	1.18757e+06	137192	2.05147e+06	492414	70015.5	1.16959e+07	7.17582e+06	734116	3.19157e+06	1.58939e+06	1.33112e+06	4.57062e+06	2.1711e+06	1.75494e+06	1.95616e+06	3.97763e+06	4.73171e+06	4.87264e+06	5.24284e+06	331342	654750	2.02227e+06	4.84636e+06	1.12856e+06	1.16229e+07	1.88927e+06	4.28968e+06	3.82937e+06	1.84434e+06	3.09556e+06	480181	1.46761e+06	3.15758e+06	1.11245e+07	3.25153e+06	355563	1.7615e+06	4.47015e+06	64948.7
XMW0531	55	69	152.12	C10H16O	Bicyclo[3.1.1]heptan-3-one, 2,6,6-trimethyl-, (1.alpha.,2.beta.,5.alpha.)-	15358-88-0	1173	95037.5	131880	153828	84435.4	84198.1	146980	81654.8	19220.5	1.82902e+06	2.61405e+06	2.73236e+06	665355	803659	821683	799364	1.33112e+06	485509	217245	205828	156249	71734	78660.8	248859	157572	161791	426743	33837.4	144101	292209	158648	602933	145823	295624	528428	412071	442463	494034	449954	293361	78998.7	119981	70058.6
XMW1218	58	43	172.146	C10H20O2	2-Nonanone, 3-(hydroxymethyl)-	67801-33-6	1093	26361.1	31368.1	46867.2	20366.6	35060	33139.5	28287.8	13465.7	332763	760623	138038	254317	14226	27744	583268	492432	453571	509201	519514	602407	1.00946e+06	1.66604e+06	250880	541998	2.40377e+06	172845	834618	834855	557377	141029	42457.8	94536.5	203447	53322	132647	55014.4	53021.9	36966.5	27711.7	92190.1	14520.1	10738.2
NMW0012	105	120	120.094	C9H12	Benzene, 1,2,3-trimethyl-	526-73-8	1013	313945	492513	1.47364e+06	75520.3	88047.2	685925	221054	111086	9.81892e+06	1.05117e+07	4.85275e+06	9.92895e+06	638273	1.27336e+06	1.03873e+07	1.07329e+07	1.03095e+07	1.03458e+07	1.05672e+07	1.0259e+07	1.41123e+07	2.95896e+07	5.69044e+06	1.08209e+07	4.09894e+07	335962	1.02882e+07	2.36817e+07	9.96615e+06	8.94231e+06	275264	3.43563e+06	1.04684e+07	1.50526e+06	4.38629e+06	744761	1.10611e+06	735398	1.70317e+06	2.90503e+06	640784	68840.2
XMW0658	41	73	128.084	C7H12O2	2-Heptenoic Acid	18999-28-5	1081	85260.7	139479	91484.7	112496	49929.7	94015	53069.5	22424.8	646721	1.33996e+06	228277	494210	22106.9	48167.9	1.06896e+06	907426	940773	1.00178e+06	1.04289e+06	1.14177e+06	1.74577e+06	2.9413e+06	489303	1.06409e+06	4.4306e+06	327817	1.38801e+06	1.32552e+06	1.07037e+06	148783	55181.1	153503	398605	86462.8	224378	67567.3	58262.5	67421.6	40371.1	156783	20061.9	16557.2
XMW0307	91	106	106.078	C8H10	p-Xylene	106-42-3	865	1.12104e+06	1.093e+06	1.0284e+06	915054	1.5327e+06	1.20987e+06	1.0972e+06	320271	1.63388e+06	1.46084e+06	2.14705e+06	1.22588e+06	1.16207e+06	596638	627827	448326	450394	2.50918e+06	1.8507e+06	2.04808e+06	1.56065e+06	1.28367e+06	2.73219e+06	1.54279e+06	1.45036e+06	1.36883e+06	133526	830892	1.17561e+06	1.25624e+06	565027	727583	878978	779889	1.98313e+06	1.23118e+06	1.40078e+06	2.88761e+06	1.39747e+06	67891.7	214836	253221
XMW1115	69	41	98.073	C6H10O	Isopropenyl ethyl ketone	25044-01-3	748	597.303	230.022	580.497	348.646	274.532	574.396	477.113	10953.6	1503.6	2606.32	1145.1	3683.84	6997.91	5926.48	3718.47	4198.17	3330.62	6331.9	10224.1	823.448	955.703	1375.5	9765.08	505.028	930.082	7799.39	3775.68	1435.09	1060.68	147041	13426.9	140459	345.64	365.17	11767.1	11514.8	9782.65	9748.71	21660.6	18307.5	5249.03	11993.3
D309	56	99	142.099	C8H14O2	Ethyl 2-hexenoate, trans-	27829-72-7	1049	33.7011	13.2939	36.3268	19.8564	16.9825	35.5559	27.4383	8.62111	7554.45	79.6322	71.5569	49.442	7.1144	302.672	2154.12	14902.4	2275.36	15082.6	4572.04	7980.57	2375.67	6297.28	582.323	3114.32	6459.19	62845.3	10665.4	55608.1	29995.5	16.1544	3725.41	30.8003	19.3856	19.4209	3136.15	16.3582	15.1358	9.62687	16.7952	527.782	137.143	8.54606
NMW0088	55	70	184.146	C11H20O2	2-Ethylhexyl acrylate	103-11-7	1220	250667	203618	257789	273939	147499	312724	161708	94959.3	618109	574610	719178	250047	220160	57866.9	80841.6	52041.6	54713	115352	327263	251616	729796	789261	545470	391173	637231	150801	105131	709470	614733	706194	442016	444732	259200	483984	128427	120412	117467	108217	103291	52945.5	16267.3	69149.9
D313	73	45	172.146	C10H20O2	3-Hexene, 1-(1-ethoxyethoxy)-, (Z)-	28069-74-1	1102	561468	423021	361793	819201	1.11682e+06	350573	668542	239776	230003	203078	320545	134478	235850	196534	127648	131754	146801	451666	635177	518479	219669	220784	549614	273473	196468	197377	190987	206618	505147	277163	609140	528231	278535	317610	455283	409426	383852	293254	255494	218878	207224	208733
KMW0115	104	103	104.063	C8H8	Styrene	100-42-5	893	72078	88404.7	57500.4	64405	172907	79939.3	61458.4	70486.1	91421.6	198515	74694.5	28276.6	32200.3	29307	27324.6	27153.3	25126.6	3.37824e+06	1797839	1.44466e+06	1.89085e+06	894282	3.23534e+06	1.92068e+06	1.58388e+06	1.51581e+06	73593.1	23195.1	54017	72545	16149.4	33315.7	13780.8	21141.6	226678	172887	146109	96928.8	107879	7683.01	85209.9	37995.1
D101	92	59	150.104	C10H14O	Benzeneethanol, .alpha.,.alpha.-dimethyl-	100-86-7	1159	675299	635553	515936	683367	736893	483248	410226	54132.6	308473	124346	196603	194017	390314	270593	217982	213512	352598	270712	344445	385144	257500	289550	294981	255276	403888	268858	224030	352247	310249	455876	955889	935567	418312	421817	279704	622330	434550	352464	189849	468409	159099	247445
KMW0456	70	55	158.167	C10H22O	1-Decanol	112-30-1	1272	612.699	231.526	41282.4	29152.1	3094.72	3737.06	5812.43	2466.88	50673.9	178147	1117.05	21448.1	4290.3	8043.2	14033.8	35401.3	9420.89	127201	226103	137151	214982	154015	237701	130017	278867	204987	40685.1	1375.41	999.161	250.842	567.357	478.918	319.213	317.797	19144.5	35170.1	260.941	165.3	7702.54	2914.09	1940.42	28043.2
XMW0410	55	83	142.136	C9H18O	1-Nonen-4-ol	35192-73-5	1103	4.0918e+06	3.6728e+06	3.96145e+06	6.3426e+06	1.12019e+07	3.49694e+06	6.92897e+06	2.16934e+06	1.7369e+06	1.37594e+06	2.77085e+06	953455	1.676e+06	1.19856e+06	838912	1.00441e+06	934297	3.31417e+06	4.28707e+06	3.48596e+06	1.6864e+06	1.83243e+06	3.78943e+06	2.33393e+06	2.14251e+06	2.59231e+06	1.70671e+06	3.68591e+06	9.21676e+06	2.02303e+06	8.53971e+06	4.449e+06	2.40261e+06	2.51904e+06	3.59077e+06	3.72529e+06	3.0048e+06	2.60229e+06	2.32949e+06	1.64134e+06	1.56496e+06	1.75192e+06
KMW0241	121	122	122.084	C7H10N2	Pyrazine, 2-ethyl-3-methyl-	15707-23-0	1004	212626	161558	410536	95199	66073.2	268505	221981	39328.5	1.62981e+06	5.23728e+06	5.32058e+06	2.31869e+06	115443	154457	5.39708e+06	3.09955e+06	4.96462e+06	2.40728e+06	4.42941e+06	4.77365e+06	5.58783e+06	6.2843e+06	2.05439e+06	5.19099e+06	1.52782e+07	168903	5.3087e+06	5.59627e+06	5.48839e+06	1.02892e+06	46911	727642	2.39698e+06	398036	1.19665e+06	160383	162155	196474	640108	484758	64617	397287
KMW0261	107	108	108.058	C7H8O	p-Cresol	106-44-5	1077	67252.5	82449.1	184027	13598.1	11776.2	98030.1	44126.8	21810.2	2.15908e+06	5.21382e+06	709250	1.85657e+06	45381.3	147946	4.46487e+06	3.49234e+06	3.6065e+06	3.51649e+06	3.73276e+06	4.05583e+06	7.17175e+06	1.2875e+07	1.60874e+06	3.76932e+06	1.9358e+07	1.18557e+06	6.52663e+06	5.84059e+06	4.07945e+06	655632	140470	569384	1.33541e+06	237277	711333	174085	160078	159961	92133.6	562798	43613.7	38478
XMW1417	82	67	226.193	C14H26O2	Octanoic acid, 3-hexenyl ester, (Z)-	61444-41-5	1588	28175.1	46882.1	91486.9	13864.6	7956.59	132586	50536.5	3451.91	662660	441965	103993	122117	71045.9	180802	173086	402952	221955	707300	273303	523491	326528	425924	265448	185850	2.42442e+06	330436	224239	271998	401713	39736.2	101852	99746	110695	368428	203569	41199.7	140854	252299	283045	254342	66372.3	35321.7
KMW0183	121	122	122.084	C7H10N2	Pyrazine, 2-ethyl-5-methyl-	13360-64-0	1005	267689	197733	359611	83395.7	57881.4	235142	266043	34455.3	1.44807e+06	4.65458e+06	4.67118e+06	2.04749e+06	101900	138377	4.80081e+06	2.73137e+06	4.38668e+06	2.12577e+06	3.92051e+06	4.21581e+06	4.92248e+06	5.53185e+06	1.80743e+06	4.59629e+06	1.44235e+07	147955	4.78245e+06	4.97165e+06	4.84042e+06	910450	41119.6	638778	2.11366e+06	351461	1.05241e+06	141997	144096	174190	564007	426007	57905.6	348000
XMW0766	81	67	152.12	C10H16O	Cyclohexanone, 5-methyl-2-(1-methylethylidene)-	15932-80-6	1212	2.49145e+06	1.92455e+06	2.01607e+06	2.02723e+06	340888	6.07773e+06	7.48864e+06	257012	3.1528e+06	4.86712e+06	3.03842e+07	2.29421e+06	658385	837738	2.34093e+06	1.29175e+06	1.94272e+06	333060	927272	1.0708e+06	1.08797e+06	1.55095e+06	581109	594296	1.95526e+06	698134	950103	6.00656e+06	5.49731e+06	3.98187e+06	241880	3.28496e+06	1.74252e+06	662176	165934	101471	144583	115936	123157	270458	102835	538313
D193	68	79	152.12	C10H16O	p-Mentha-1,8-dien-7-ol	536-59-4	1296	232718	55393.1	337344	250848	122826	301485	123506	49883.6	274911	67062	85192.3	73297.2	81304.8	55498.4	101732	71363.9	39969	15869.7	71391.4	58742.4	63490.9	79845.4	17665.4	9229.32	12452.2	98084.7	11560.3	837825	228669	558621	2.14617e+06	513071	89041	557325	950469	289968	317349	203131	18314.7	285935	47654.4	37750.6
D430	155	140	155.04	C7H9NOS	5-Acetyl-2,4-dimethylthiazole	38205-60-6	1270	439014	367672	558317	297725	164046	672748	254161	74440.7	896889	661469	1.73598e+06	766903	667278	53017.5	139309	32270.2	38885.3	210123	176327	135004	311967	217485	348472	218211	381430	188176	85955.6	837922	598229	1.01685e+06	414988	748086	505440	733983	184161	197167	142034	154824	120258	13120	18796.8	124304
NMW0410	58	73	269.178	C18H23NO	Orphenadrine	83-98-7	1943	40002.7	10129	28258.1	7132.66	38273.8	16073.3	29069.3	2868.87	113976	194620	47532.6	52758.2	46711.5	7888.79	63144.5	31688.2	40423.1	183536	98819.9	85806.5	119820	110794	13497.7	45438.5	47532.7	12645.5	38133.1	33078.6	69888.2	53816.5	27248.4	90876.3	104067	41643.4	75670	35404.6	81321.6	67595.4	84522.9	26073	45922.4	41469.1
KMW0129	81	39	96.058	C6H8O	2,4-Hexadienal, (E,E)-	142-83-6	910	81952.7	118678	109357	112699	205536	109010	75811.3	82985.3	35617.2	22649.2	115610	14876.1	16348.2	23398.6	1072.98	6614.77	5291.22	10121	23034.5	15048.8	8656.88	18241.4	37580.8	8415.7	20197.4	643.243	8997.5	56406.6	36339.6	575341	144870	562135	30731.1	66136.2	42004.9	37647.3	25766.1	23024.4	74825.8	49117.6	13417.4	35398.3
XMW0943	57	71	184.219	C13H28	Undecane, 3,5-dimethyl-	17312-81-1	1207	1.17109e+06	937681	1.14941e+06	768255	561707	1.25496e+06	856396	366504	3.62357e+06	2.22686e+06	4.39482e+06	1.50614e+06	1.25927e+06	297347	382033	138420	344023	526372	510257	625236	483927	424307	516517	466144	669041	395197	118895	3.64292e+06	4.03119e+06	2.0184e+06	952254	1.48211e+06	1.44805e+06	2.9481e+06	303978	264629	342736	418170	307373	151574	147503	552911
KMW0070	91	106	106.078	C8H10	Benzene, 1,3-dimethyl-	108-38-3	866	1.05533e+06	1.06081e+06	987308	885673	1.48041e+06	1.17336e+06	1.04414e+06	319685	1.63169e+06	1.45933e+06	2.143e+06	1.22553e+06	1.16119e+06	596805	626740	447500	449713	2.50461e+06	1.84632e+06	2.04408e+06	1.56337e+06	1.28084e+06	2.72716e+06	1.54008e+06	1.44771e+06	1.36852e+06	133283	829151	1.17437e+06	1.25391e+06	563981	726423	877496	778619	1.97964e+06	1.23145e+06	1.39876e+06	2.88242e+06	1.39922e+06	67766.2	214438	253691
XMW1079	71	41	186.162	C11H22O2	Butanoic acid, 1-methylhexyl ester	39026-94-3	1218	971546	594185	965940	513555	380644	964121	473055	423898	2.81168e+06	1.73215e+06	2.80759e+06	1.11061e+06	984973	344266	349554	214061	352206	418628	421572	454301	604502	551842	561135	407894	587263	481637	124381	3.02376e+06	2.99676e+06	1.5805e+06	652090	1.07307e+06	1.18091e+06	2.38847e+06	365743	388926	425453	462619	391066	32541.3	43751	380087
KMW0365	95	79	166.099	C10H14O2	2-((3,3-Dimethyloxiran-2-yl)methyl)-3-methylfuran	92356-06-4	1176	493793	333307	484637	556936	199600	633738	1.00635e+06	90985.2	1.25038e+07	1.32929e+07	2.53774e+07	5.69548e+06	5.26764e+06	4.80766e+06	5.49711e+06	8.38263e+06	3.98293e+06	613677	585641	495998	1.15133e+06	1.51523e+06	1.22515e+06	686760	1.90427e+06	1.05449e+06	621443	1.64063e+06	1.75115e+06	2.1604e+06	4.58715e+06	2.07422e+06	1.07353e+06	1.40501e+06	2.32417e+06	2.72806e+06	3.11924e+06	2.09656e+06	1.14868e+06	417700	599168	385552
XMW0909	80	79	150.104	C10H14O	2,6,6-Trimethylbicyclo[3.2.0]hept-2-en-7-one	4613-37-0	1108	441409	406242	714396	870938	2.82827e+06	499498	1.79997e+06	194599	213987	131809	351041	138300	187269	151717	108229	92753.7	118181	234013	341077	290958	185351	266516	237686	194350	465248	692034	326365	1.31442e+06	3.0999e+06	326262	2.83186e+06	720999	281670	241583	383543	484936	267414	260246	176550	308622	197871	221707
KMW0211	127	99	127.009	C5H5NOS	2-Acetylthiazole	24295-03-2	1020	13197.3	14384	27963	11919	3876.16	19161.9	27104.1	4744.02	147481	126184	388976	121170	9039.31	14446.2	146241	133665	113987	28380.8	56065.1	57795.4	151774	140965	34357	50624.8	287830	5918.71	153398	157516	139848	127588	4341.9	46816.9	74819.4	10707.8	13331.5	6155.81	5713.04	3212.55	7451.44	10663.6	4262.79	22570.5
NMW0098	140	96	155.095	C8H13NO2	Arecoline	63-75-2	1233	10247.6	7797.04	9694.87	10418.1	8229.82	27688.9	23827.3	3609.93	43189.7	125921	75315.8	40501.6	8636.7	9822.29	57062.3	29101.4	41394.2	31132	42257.3	40483.6	52861.1	56056.6	22721.5	30249	42977.3	113458	25280.6	68600.1	24972.6	38784.5	11614.7	27829.1	14646.6	17391.3	12944.5	21592.2	18965	17792.2	5574.14	8128.01	7071.47	7133.89
XMW0794	79	91	162.141	C12H18	1,5-Cyclooctadiene, 3-(1-methyl-2-propenyl)-	16538-88-8	1209	2.42988e+06	1.7787e+06	1.97625e+06	1.92827e+06	260958	5.64116e+06	6.85645e+06	209821	3.08347e+06	4.6426e+06	2.79076e+07	2.10768e+06	660854	761766	2.08332e+06	1.33544e+06	1.86814e+06	427810	1.17567e+06	1.27327e+06	1.61523e+06	2.33813e+06	581569	619328	2.04847e+06	746948	931818	2.82741e+06	4.55794e+06	4.04572e+06	247965	3.21914e+06	1.99102e+06	597815	137842	139465	249291	168612	91122.6	234008	67247.6	488713
D405	45	91	136.089	C9H12O	Benzene, (2-methoxyethyl)-	3558-60-9	1086	4486.4	3755.4	6987.93	5539.37	6383.15	4720.03	7703.65	1552.93	18434.7	32565.7	10257.2	12718.8	2745.5	2078.68	26814.8	23993.8	21403	28316.7	26053.7	30655.1	44697.1	71123.3	16023.2	27897.5	102888	10463.2	34344	36101.6	29626.6	5222.8	5151.07	6106.8	12834.6	5617.82	9576	6515.27	4171.35	4923.26	4595.1	5275.72	2546.02	1979.63
XMW0416	79	136	136.125	C10H16	1,3-Cyclohexadiene, 5-butyl-	30168-57-1	1043	8361.43	34779.8	62091.5	9880.36	2843.43	25284.5	10337.2	8492.01	747128	110419	15021.2	73110.6	2140.14	39397.3	242966	1.55089e+06	228315	1.52347e+06	459163	822234	282109	734356	57733.7	325880	727571	6.91988e+06	1.24509e+06	6.77213e+06	3.25454e+06	6783.71	423743	15738.4	5871.77	78474.8	334923	12240	8310.84	7224.4	5628.99	50031.4	16922.3	18509.9
XMW0309	71	113	141.115	C8H15NO	Piperidin-3-one, 2,2,5-methyl-	103634-57-7	1232	187426	150747	184569	310939	97951.9	191730	78985.1	56695.7	770868	655157	677574	304677	203809	82866.4	174140	86753.4	66219.4	153550	125166	154322	162256	123869	83686.8	106178	133257	76357.1	41237.3	540392	616310	309095	146850	233029	191298	412676	99682.5	88202.3	94918.3	90250.4	53889.6	10739.3	10627.8	69541
XMW1291	87	59	144.115	C8H16O2	1,3-Dioxolane, 4-methyl-2-(2-methylpropyl)-	18433-93-7	940	6763.15	9653.71	34560.4	3416.9	2081.86	14090	4876.26	2084.18	58547.9	134034	48978.2	133004	10966.2	23246.4	283588	128667	203835	89781.1	187811	173208	140576	338732	95747.3	159304	728995	677181	167271	700045	132900	82286.1	125898	43261.6	166967	29743	106632	24751.5	53232.3	34508.4	32619.1	62922.5	29060.9	855.796
XMW0295	132	117	132.094	C10H12	Benzene, 1-methyl-3-(1-methylethenyl)-	1124-20-5	1082	1.40598e+06	1.88834e+06	2.11551e+06	1.05471e+06	441540	2.25719e+06	1.36035e+06	514499	2.38483e+06	3.56276e+06	4.02274e+06	2.14878e+06	409802	559385	3.17083e+06	1.91385e+06	1.49044e+06	659150	1.28514e+06	1.34677e+06	1.61073e+06	2.07819e+06	2.45424e+06	1.93356e+06	3.39732e+06	525761	3.00729e+06	2.12922e+06	1.24541e+06	2.33967e+06	454050	1.16736e+06	1.82955e+06	368076	358296	479778	495040	250003	148426	597322	316288	310749
XMW0733	69	41	168.115	C10H16O2	7-Oxabicyclo[4.1.0]heptan-2-one, 3-methyl-6-(1-methylethyl)-	5729-99-7	1261	480495	321119	369953	269893	173820	438855	343388	82810.7	847339	612435	1.4573e+06	758451	597209	122711	159704	90465	98061.7	229959	1074.53	163037	278048	242549	415345	291617	1134.81	334.537	1560.88	761759	591483	733196	710277	609696	569445	815142	262663	343145	181049	164479	117585	142916	54105.9	334.351
KMW0267	105	77	136.052	C8H8O2	Benzoic acid, methyl ester	93-58-3	1094	96558.1	120519	274362	16884.4	12326.4	150345	68729.4	25595.2	3.30148e+06	5.82455e+06	1.08027e+06	3.02469e+06	64945.2	215822	5.71859e+06	5.08078e+06	5.7764e+06	5.14039e+06	5.78437e+06	5.86573e+06	6.91584e+06	1.74194e+07	2.60873e+06	5.8616e+06	2.59693e+07	3.5796e+06	6.33718e+06	7.20657e+06	5.72534e+06	938911	185146	836874	2.1187e+06	343914	1.043e+06	253635	227668	233722	132584	832588	63216.7	53486.5
NMW0010	66	39	132.094	C10H12	Dicyclopentadiene	77-73-6	1003	41757	37840.5	76401	14342.4	10903.7	54550.1	54890.2	6886.64	390531	1.05755e+06	1.05615e+06	489948	27472.3	39284.3	1.04637e+06	633218	967319	563990	1.0279e+06	1.09652e+06	1.06564e+06	1.21897e+06	475972	1.18114e+06	3.43062e+06	42649.6	1.05759e+06	1.06417e+06	1.04975e+06	263928	32656	199446	557610	101514	278776	42679.6	46623.4	52230	149091	116426	19690.4	93616.6
NMW0111	72	91	163.136	C11H17N	BenzeneethanAmine, N,.alpha.,.alpha.-trimethyl-	100-92-5	1275	320938	258908	315739	198430	143012	298940	124160	99905.6	1.09154e+06	634529	991543	403907	382387	85712	142245	37201.1	69579.5	120559	112074	101085	128025	113074	138494	104272	162173	113974	40402.8	896529	1.05586e+06	544065	277326	430998	387051	798978	115099	122874	108596	123430	98696.5	16777.3	19258.3	129205
KMW0079	71	41	114.141	C8H18	Octane	111-65-9	800	118264	150012	132115	214141	403189	122678	115900	167545	65999	93065.2	315814	64396	82693.8	65182.5	62021.9	38170	52150	131161	181094	177629	217223	188161	132000	89283.9	156776	162561	88448.3	455096	270888	2.49932e+06	519237	2.57882e+06	197029	280576	523399	178280	137441	145822	240495	498045	158605	145233
XMW0074	177	220	220.146	C14H20O2	2,5-Cyclohexadiene-1,4-dione, 2,6-bis(1,1-dimethylethyl)-	719-22-2	1472	107269	80373.2	42010.3	75243.2	159089	25028	96787.1	61729.2	49660.7	17619.5	118404	30273.7	32930.6	13014.6	30030.6	8860	22527.7	43655.1	32458.7	25881.2	23678.7	8790.79	81773.5	92464.3	67006.4	26295	12852.6	10850.3	27321.6	63602	101270	57146.3	22090.4	111889	97245.8	95643.4	126103	175079	22489.2	48030.7	48502.3	35777.1
KMW0377	57	82	184.146	C11H20O2	cis-3-Hexenyl-.alpha.-methylbutyrate	53398-85-9	1234	118620	91198	121740	153650	52153.3	125355	45106.5	43330.4	467008	333019	471986	183970	136521	49586.5	108151	51798.1	41418	56106.5	75939.6	75032.5	57788.3	48057	51626.4	55687.1	83463	35985.2	14992.8	415962	415846	277011	83177.2	134520	131125	280158	43881.9	41338.8	62579	67505.7	36866.7	15122.4	14721.9	57040.5
KMW0203	79	78	121.053	C7H7NO	Ethanone, 1-(2-pyridinyl)-	1122-62-9	1034	495577	590730	1.45814e+06	346999	148231	1.02455e+06	788547	128669	6.16143e+06	1.21177e+07	5.15641e+06	1.02605e+07	490936	898543	1.11679e+07	6.01428e+06	1.06361e+07	4.5311e+06	1.04993e+07	9.488e+06	1.09409e+07	2.49672e+07	6.16916e+06	1.06159e+07	4.47847e+07	2.02534e+07	1.01341e+07	2.46592e+07	1.20538e+07	8.00778e+06	2.86772e+06	3.17656e+06	8.85662e+06	1.10275e+06	3.78459e+06	751364	940589	725650	1.31559e+06	1.71289e+06	300452	557689
XMW0269	85	57	186.126	C10H18O3	2-Methylbutanoic anhydride	1468-39-9	1190	1.41176e+06	1.62547e+06	2.16892e+06	1.18056e+06	723888	2.13044e+06	731810	318825	1.70429e+06	1.34412e+06	2.57841e+06	1.93742e+06	1.49365e+06	301618	270919	176977	230028	904361	695543	550778	912362	655278	1.64618e+06	1.04679e+06	994477	671346	156768	1.81466e+06	2.22802e+06	1.65591e+06	1.58978e+06	1.64457e+06	1.73088e+06	2.06607e+06	878827	911930	626802	472366	451703	131831	187393	362351
D258	74	43	130.099	C7H14O2	Pentanoic acid, 4-methyl-, methyl ester	2412-80-8	881	3173.97	1792.82	4169.01	4392.06	6610.29	9081.21	3619.86	2820.82	3017.24	3795.84	3867.14	1341.34	1888.86	10723.6	3729.37	690.185	5982.74	5911.54	14427.4	13088	8236.4	8829.4	17525.4	17586.2	24882	29995.4	8229.12	7220.68	1626.31	16245.5	3961.16	13389.3	4133.73	8376.37	5194.27	7402.79	7021.81	10121.6	5055.57	1816.48	490.624	2508.17
XMW0681	69	41	152.12	C10H16O	6-Octenal, 7-methyl-3-methylene-	55050-40-3	1147	301528	275002	335060	335466	492800	773556	510050	69021.8	1.84564e+06	1.25399e+06	852758	572316	347255	418186	455392	422676	356412	761969	810010	869942	317631	379231	520047	1.12823e+06	526521	397417	290882	2.92215e+06	534383	1.3722e+06	1.04411e+06	939655	448061	466043	315316	685169	2.42314e+06	965386	253340	198652	261831	90793.3
XMW0238	85	57	184.219	C13H28	Undecane, 4,4-dimethyl-	17312-68-4	1229	8000.94	6887.15	202.582	6807.01	4956.09	16039.1	22216.9	2912.84	26866.5	140792	69252.3	31887.1	9424.76	4502.52	42368.2	11909.9	30908.1	100057	99948.4	93259.9	109075	101847	53637	54780	310018	3.07914e+06	46475.7	255063	43077.4	62565.7	10311.6	36083	57643.1	16377	269.598	13600.6	3014.98	5929.21	5620.3	12136.7	5353.3	19879.8
XMW0921	111	126	168.061	C9H12OS	1-Pentanone, 1-(2-thienyl)-	53119-25-8	1328	109320	45283.1	40541	48602	41469.2	41075.8	114872	14544.3	205541	647781	439885	192151	81421.7	31886.6	201204	71461.9	124105	67095.7	47862.7	49431.2	58548.8	73160.4	52214.4	154333	153266	414064	41326.9	222729	211334	49513.5	80529.7	88913.1	40996.5	135459	19429.7	35631.6	16869.4	20990.3	18835.5	77327	1657.65	56071.4
WMW0106	95	67	184.146	C11H20O2	6-Nonen-1-ol, acetate, (Z)-	76238-22-7	1308	83189	129973	302124	71883.8	16658.9	318267	115571	24647.6	1.25839e+06	1.01388e+06	4.1754e+06	704749	446856	573472	1.06304e+06	550780	646329	482395	583507	578250	669324	664334	115727	149600	644351	520577	500344	728974	632279	1.05466e+06	274384	400708	1.0118e+06	408609	671747	497396	119714	49277.7	695265	537047	507080	515423
XMW0918	121	67	152.12	C10H16O	Isocyclocitral	1335-66-6	1163	10961.2	14003.2	5287.73	7171.2	10032.9	9177.65	8831.35	3369.28	10026.7	15768.4	5200.66	3088.95	4649.39	4980.37	3431.12	5049.65	2611.38	2300.58	469.854	393.419	391.725	626.36	3914.79	2809.84	13022.4	4658.82	1153.47	606.621	5256.6	12176.1	55473	8450.79	3177.86	12315.5	9277.16	21784.7	21106.9	4478.04	4324.91	3198.12	6253.33	1879.48
XMW0448	112	42	112.05	C2H4N6	1,2,4,5-Tetrazine-3,6-diAmine	19617-90-4	1279	326667	260762	325939	207447	147760	313147	129607	114716	1.13059e+06	656259	1.02346e+06	426808	400107	91880.2	149367	47880	76835.3	124049	115004	105050	133799	121712	140704	112280	149900	100351	40790.2	921261	1.0882e+06	583541	279475	484111	394926	830123	107357	123113	112066	125712	108735	23095.4	16717.7	132926
KMW0451	112	113	143.04	C6H9NOS	5-Thiazoleethanol, 4-methyl-	137-00-8	1278	327045	261099	326399	207725	150182	313294	129829	114872	1.13211e+06	657065	1.02456e+06	427316	400644	92033	149507	47944	77097.7	124098	115179	105181	134026	121901	140924	112233	149924	100810	40561.3	922135	1.08966e+06	584325	279836	484762	395457	831341	108009	123313	112232	125902	107519	23124	16901.7	132948
NMW0121	135	150	150.104	C10H14O	Phenol, 2-methyl-5-(1-methylethyl)-	499-75-2	1299	5.19069e+06	1.40977e+06	1.60718e+06	3.9014e+06	525992	3.22423e+06	7.62824e+06	319407	2.65745e+06	2.55571e+06	3.59557e+07	1.82005e+06	410847	326895	1.41144e+06	486902	1.06782e+06	634158	1.50824e+06	1.45501e+06	2.04098e+06	1.93735e+06	382645	337832	1.19571e+06	790909	1.68292e+06	4.5233e+06	2.31143e+06	1.74707e+06	381808	2.71302e+06	804554	437359	5.42934e+06	437450	1.94071e+06	222506	138377	758613	616914	381730
NMW0291	107	192	192.151	C13H20O	Phenol, 4-heptyl-	1987-50-4	1671	1.3539e+07	2.40951e+07	2.21179e+08	2.23524e+07	5.5678e+06	2.9386e+07	9.00863e+07	705668	3.09234e+07	2.68117e+08	15422217	7.19332e+07	2.3977e+07	5.95962e+06	1.51917e+08	2.18223e+07	1.02717e+08	1.01177e+08	1.61662e+08	9.35269e+07	5.41996e+07	5.5224e+07	5.35278e+06	4.0648e+07	1.38933e+07	2.37739e+08	1.53957e+07	1.39287e+08	8.15477e+07	5.88221e+06	6.71362e+06	2.41462e+07	4.69852e+07	7.4306e+07	5.58144e+07	2.91894e+07	6.57159e+07	7.69397e+07	7.93632e+07	4.83512e+07	4.70178e+07	1.32264e+07
XMW0690	93	150	150.141	C11H18	Cyclohexene, 2,4-dimethyl-1-(1-methylethenyl)-	56763-60-1	1108	1.93239e+06	2.29033e+06	2.77737e+06	2.57343e+06	5.40079e+06	2.38484e+06	3.7312e+06	512074	898443	574739	725631	572051	586622	276407	408968	264471	218616	491220	791595	594573	383036	650015	1.16275e+06	651067	1.72473e+06	2.14787e+06	919786	2.90806e+06	6.06719e+06	3.48553e+06	6.03177e+06	2.89425e+06	942864	442164	946522	2.53383e+06	809519	626555	343762	724401	380090	424612
XMW0114	77	107	107.037	C6H5NO	Benzene, nitroso-	586-96-9	1005	2.80996e+06	2.39119e+06	5.51863e+06	787716	426219	3.5378e+06	3.7247e+06	391232	2.96982e+07	6.07372e+07	6.45926e+07	3.59086e+07	1.9217e+06	2.66704e+06	6.16391e+07	4.55659e+07	6.393e+07	3.47886e+07	6.00059e+07	6.14206e+07	7.70783e+07	1.20256e+08	3.08306e+07	6.86496e+07	203426291	3.12457e+06	7.01374e+07	5.98526e+07	8.97598e+07	1.87528e+07	847922	1.28753e+07	3.69625e+07	6.37048e+06	1.74299e+07	2.75323e+06	2.82968e+06	3.21492e+06	9.47373e+06	7.78899e+06	1.12726e+06	6.35103e+06
GMW0113	41	39	146.022	C6H10S2	Diallyl disulphide	2179-57-9	1081	96750.5	132296	104854	113929	53586	102660	58188.6	25746.2	710522	1.11291e+06	261716	582145	23623	50600.4	1.02758e+06	949219	1.07949e+06	995791	1.05995e+06	1.11328e+06	1.19613e+06	2.98855e+06	578026	1.10525e+06	4.50288e+06	743867	1.0621e+06	1.2068e+06	980961	152987	58267.1	169739	478744	96495.4	249260	73857.5	62553.9	74335.7	43971.8	168631	21066.7	17175.7
XMW1219	83	101	156.115	C9H16O2	2-Butenoic acid, 2-methyl-, 2-methylpropyl ester, (E)-	61692-84-0	1093	4.7223e+06	3.59197e+06	3.0643e+06	7.16758e+06	1.08813e+07	3.27259e+06	6.46579e+06	2.13661e+06	1.69671e+06	1.33463e+06	2.41517e+06	916216	1.76044e+06	1.63669e+06	1.0856e+06	1.13944e+06	1.19527e+06	4.01762e+06	5.36277e+06	4.49437e+06	1.92752e+06	1.88303e+06	4.52441e+06	2.21841e+06	2.04199e+06	2.28433e+06	1.87852e+06	2.71102e+06	6.3345e+06	2.20138e+06	6.67035e+06	4.66933e+06	2.39854e+06	2.29122e+06	4.01739e+06	3.57402e+06	3.1377e+06	2.3612e+06	2.23566e+06	2.18165e+06	1.88719e+06	1.93361e+06
XMW1501	135	96	218.167	C15H22O	(E,E,E)-2,6,9,9-tetramethyl-2,6,10-Cycloundecatrien-1-one	471-05-6	1732	1.67756e+06	1.02971e+06	1.33778e+06	410189	784214	1.48931e+06	1.38054e+06	114179	1.15997e+07	5.02922e+06	1.58841e+06	1.5193e+06	1.97142e+06	1.59744e+06	1.57325e+06	3.00167e+06	1.4675e+06	3.83092e+06	1.16702e+06	1.31294e+06	5.44125e+06	4.08099e+06	624491	1.14961e+06	1.25552e+06	695.482	1.0446e+06	1.36758e+06	1.98457e+06	1.858e+06	894088	1.88857e+06	3.12918e+06	1.70496e+06	1.7112e+06	1.76606e+06	3.60629e+06	1.53034e+06	9.34659e+06	1.49682e+06	1.80704e+06	1.92516e+06
D295	148	147	148.089	C10H12O	Benzene, 1-methoxy-4-(1-propenyl)-, (Z)-	25679-28-1	1254	4089.32	3621.45	3944.58	2892.34	2849.99	3632.28	2854.85	1438	13767.7	7071.49	18897.9	6041.24	7024.79	1632.59	2319.49	8.9954	1009.12	236.174	360.375	256.6	257.152	191.577	8.65365	7.86662	14.1836	6.82926	20.8352	11046.6	15400.1	8533.3	5325.43	8816.57	6654.99	13433.8	13.8335	6.95875	5.33825	3.53162	8.92803	13.2459	4.44665	2890.41
KMW0334	112	69	154.136	C10H18O	Cyclohexanone, 5-methyl-2-(1-methylethyl)-	10458-14-7	1169	746.982	460.163	17407.6	15220.5	406.101	34463.9	472.818	205.776	229764	236718	273141	76937.3	86754.6	100402	78148.1	96227.2	60716.3	496.582	93739.2	64384.9	24853.5	31876.3	50818.8	24284.2	65129.1	51348.5	14079.3	133596	1032.17	11805.6	69141.5	6823.81	314.963	39716	53641.6	61974.2	54154.2	25326.5	24217.1	10746.1	11332.7	10392.8
KMW0188	120	105	120.007	C4H8S2	2-Methyl-1,3-dithiacyclopentane	5616-51-3	1026	713158	767923	1.31739e+06	590544	235109	925673	1.53366e+06	323635	5.07441e+06	9.38179e+06	2.62797e+07	3.71612e+06	447299	983573	9.77671e+06	8.97424e+06	7.30173e+06	1.85699e+06	3.21346e+06	3.49479e+06	6.86805e+06	8.86369e+06	2.07899e+06	3.47198e+06	1.75978e+07	473360	9.4133e+06	1.5935e+07	7.1086e+06	4.12157e+06	273689	2.06517e+06	2.63029e+06	557959	868192	444392	395740	259875	529725	710943	283443	1.32325e+06
KMW0269	135	136	136.1	C8H12N2	2,3-Dimethyl-5-ethylpyrazine	15707-34-3	1090	169.02	66.9713	44506.1	95.8565	75.4944	177.965	133.042	43.1853	336804	648971	121383	312900	9287.04	21586	656209	550134	632985	539322	618992	642075	792984	2.1276e+06	274105	635501	200.769	372984	819976	843696	634084	103466	26557.2	98663.6	218362	43959.2	114485	29470.1	30707.2	40982.9	18886.4	90922.3	10232.2	6933.18
D130	104	91	240.115	C16H16O2	Benzeneacetic acid, 2-phenylethyl ester	102-20-5	1922	1464.26	2520.51	3201.29	254.119	752.825	2833.1	166.058	9.55091	31403.1	81.7427	1714.11	790.604	1127.04	6349.3	23.4931	11129.5	1285.65	5182.63	99.3782	482.993	20443.7	20487.7	437.864	575.128	1549.58	20.8606	5127.13	5174.02	187.713	869.127	268.771	1160.05	1978.03	13.3823	1466.26	278.966	177.6	7.45366	13.1696	473.949	1073.42	13143.7
XMW0569	45	41	102.104	C6H14O	2-Hexanol, (R)-	26549-24-6	780	5.02304e+06	3.95601e+06	3.51957e+06	5.39924e+06	6.17589e+06	3.26771e+06	4.85299e+06	2.62766e+06	2.84538e+06	2.96689e+06	3.36277e+06	2.31867e+06	2.69807e+06	2.42948e+06	2.00315e+06	1.88913e+06	2.09391e+06	3.3254e+06	3.31334e+06	3.34108e+06	2.79288e+06	2.83744e+06	2.79696e+06	3.21097e+06	2.603e+06	2.70455e+06	2.10335e+06	2.3494e+06	3.83556e+06	2.979e+06	3.65929e+06	2.81483e+06	2.91588e+06	2.97341e+06	3.4047e+06	3.03652e+06	2.94803e+06	3.03822e+06	2.70762e+06	2.66859e+06	2.77087e+06	2.72057e+06
NMW0094	170	108	170.131	C10H18O2	1,3,3-trimethyl-2-Oxabicyclo[2.2.2]octan-6-ol	18679-48-6	1228	5950.6	3041.39	3152.14	13020.3	1248.69	7044.29	8514.86	7197.29	32731	50893.1	7071.91	12698.7	6397.82	10147.7	4485.98	11634.3	3315.07	2793.87	13270.8	10486.7	8475.97	8216.98	6156.69	18940.5	7748.27	41872.2	6086.72	26299	17855	19512.1	36375.6	15828.6	39639	18268	10895.4	6899	10043.3	21267.3	19597.3	5702.24	2162.18	3553.84
NMW0794	105	134	134.11	C10H14	Benzene, (1-methylpropyl)-	135-98-8	1001	217792	187295	428265	72001.2	38455.8	296110	285317	32294.8	2.22227e+06	6.45277e+06	6.40162e+06	2.93533e+06	155537	215731	6.70375e+06	3.84037e+06	6.09748e+06	3.14463e+06	5.85649e+06	6.26815e+06	6.67981e+06	7.6361e+06	2.67813e+06	6.68035e+06	2.08881e+07	292878	6.66706e+06	6.77039e+06	6.5963e+06	1.48133e+06	119281	993839	3.18795e+06	517851	1.55449e+06	226224	314262	282716	823633	642515	117078	519338
XMW1429	70	82	113.059	C4H7N3O	1-(2-Hydroxyethyl)-1,2,4-triazole	3273-14-1	1095	1.17172e+06	826597	722857	1.75278e+06	2.65209e+06	694471	1.65659e+06	554534	646162	450314	684095	395520	528175	420779	319396	329510	315379	956895	1.27232e+06	1.01236e+06	480852	444011	1.07134e+06	599274	512006	493154	546253	2385.75	1.50814e+06	533339	1.6031e+06	1.0444e+06	603972	615831	930274	779787	716927	660138	582048	516851	479439	501785
XMW0312	91	106	106.078	C8H10	Ethylbenzene	100-41-4	855	297676	335683	339040	289058	349388	337678	292160	171109	406615	342219	441322	290054	246990	214859	217330	194183	241153	774449	685598	736643	444791	380351	857655	484119	531937	456821	108643	260997	356349	296505	255449	211258	287004	307724	604895	390423	482894	895320	472531	55150.9	245850	153020
XMW0179	57	71	212.25	C15H32	Dodecane, 2,6,11-trimethyl-	31295-56-4	1275	4.40506e+06	3.50618e+06	4.40081e+06	2.6907e+06	1.96723e+06	4.16361e+06	1.7086e+06	1.5344e+06	1.49556e+07	8.81431e+06	1.36697e+07	5.61363e+06	5.28509e+06	1.23374e+06	1.81133e+06	592404	1.01076e+06	1.62077e+06	1.43911e+06	1.4523e+06	1.70288e+06	1.58067e+06	1.82001e+06	1.44173e+06	1.93059e+06	1.47352e+06	472535	1.23947e+07	1.45112e+07	7.53717e+06	3.72639e+06	5.99752e+06	5.3433e+06	1.10653e+07	1.54546e+06	1.5893e+06	1.51654e+06	1.62263e+06	1.40583e+06	221948	216942	1.78011e+06
XMW1068	115	58	115.038	C3H5N3O2	4-Methylurazole	16312-79-1	1039	68.9624	27.2503	75.0803	41.6012	31.1282	74.3942	54.7229	17.704	143.136	214.394	133.184	87.8792	14.3533	5042.99	5489.57	7711.18	5208.58	5706.18	3321.35	4483.94	6806.08	13100.6	1614.13	2903.12	41953.9	96210.6	15678.5	97690.4	10272.7	29.7432	67.734	56.8047	35.3779	37.4684	1852.2	878.378	29.6096	767.442	627.834	653.401	1459.94	8592.89
XMW0644	82	81	110.084	C6H10N2	1H-Imidazole, 2-propyl-	50995-95-4	1095	3.45522e+06	2.31849e+06	2.00201e+06	5.09671e+06	7.22767e+06	2.01389e+06	4.29991e+06	1.53748e+06	1.39207e+06	1.28637e+06	1.65292e+06	892453	1.49731e+06	1.29489e+06	785872	866931	918684	2.66395e+06	3.87628e+06	2.99812e+06	1.42448e+06	1.39896e+06	3.25841e+06	1.56936e+06	1.2874e+06	1.35689e+06	1.31136e+06	1.45238e+06	3.30819e+06	1.4505e+06	3.91332e+06	2.85358e+06	1.5076e+06	1.57146e+06	2.50059e+06	2.0496e+06	1.90447e+06	1.56409e+06	1.5421e+06	1.5659e+06	1.5043e+06	1.51806e+06
NMW0036	56	111	111.068	C6H9NO	1-ethenyl-2-Pyrrolidinone	88-12-0	1102	1.21704e+06	850754	856833	1.87192e+06	3.16299e+06	783404	1.90745e+06	546238	773942	571479	654559	343991	616289	454910	266049	325569	316787	919996	1.39833e+06	1.05772e+06	602657	577652	1.18109e+06	564242	582616	600659	537265	682197	2.05544e+06	603145	2.10349e+06	1.24143e+06	578591	627612	935439	915275	672353	575655	561473	590112	593742	604277
XMW0026	60	73	130.099	C7H14O2	Heptanoic Acid	111-14-8	1080	3128.07	1608.17	2812.34	2442.5	3771.94	2066.63	3116.3	931.23	25050	59562.9	8216.02	20535.7	1013.97	2363.09	51446.3	36847.4	41001.8	39831.1	45662.4	49764.4	75730.8	129767	18236.2	44626.4	191838	14193.7	64697.4	65430.1	35848.9	6482.81	3977.86	9737.29	17662.5	3861.5	9280.92	2787.15	3139.56	3602.18	1677.91	6205.38	1030.89	853.108
KMW0437	104	91	164.084	C10H12O2	Acetic acid, 2-phenylethyl ester	103-45-7	1260	243900	251793	388934	403504	321108	431759	273846	89053.4	534479	240912	425858	179506	226196	188830	65047.1	44366.1	156211	394882	146750	255792	389820	291570	125412	260322	269437	470777	165106	529524	418659	245752	249660	294118	225427	437935	57754.5	119827	81480.8	138831	51875.6	53953.4	8291.7	64844.8
WMW0057	41	55	140.12	C9H16O	6-Nonenal, (Z)-	2277-19-2	1101	2.24142e+06	1.7528e+06	1.77005e+06	3.57221e+06	6.12366e+06	1.59151e+06	3.81618e+06	946080	847010	938393	1.11711e+06	682542	787095	789371	563936	584740	582067	1.69113e+06	2.32967e+06	1.85674e+06	887733	941858	1.98577e+06	985338	1.19811e+06	1.41106e+06	900333	2.03948e+06	4.26437e+06	1.03729e+06	4.61482e+06	2.09808e+06	994168	968268	1.731e+06	1.5821e+06	1.31148e+06	1.06334e+06	964018	903317	856135	862735
XMW0109	140	71	184.219	C13H28	Dodecane, 4-methyl-	6117-97-1	1259	177596	154533	214026	105332	68657.1	261548	62871.9	32801.8	320869	310102	802571	284299	261475	27626.3	56767.9	14975.1	20852.3	89303.8	69192.2	53120.1	92006.5	59341.3	115753	69583.9	95712.3	45568.6	15440.4	237872	231167	464422	189088	300333	254398	317404	75406.9	82287	55080.6	61524.9	42991.8	4408.93	7852.45	50262
NMW0793	103	85	118.063	C5H10O3	Butanoic Acid, 3-hydroxy-3-methyl-	625-08-1	980	2376.87	6000.73	9549.9	6914.94	13570.8	6011.54	3172.92	3867.61	33360.7	134672	13946.9	134008	2585.81	3763.97	292284	57544.6	184478	18419.5	205347	179322	56529.1	170610	36470.6	41039.6	529063	1.21325e+06	113988	1.10739e+06	41606.9	27022.8	191811	14454.1	36589.1	7074.22	61583.5	19642.5	37040.2	19723.9	5527.45	34647.2	12929.7	550.367
XMW0243	57	71	184.219	C13H28	Undecane, 2,5-dimethyl-	17301-22-3	1210	377923	297658	393257	336421	187034	417017	204604	109132	1.09588e+06	650715	1.12866e+06	375389	316240	101315	123513	69787.2	73766.5	202893	195528	186451	194583	217671	252102	200534	240851	196929	45423.6	1.26711e+06	1.1978e+06	597938	243193	403500	415156	744975	198973	188449	176720	182271	136582	22569.7	15882.1	91861.1
XMW0452	121	136	136.125	C10H16	2,4,6-Octatriene, 3,4-dimethyl-	57396-75-5	1121	149644	112021	193125	122014	27267.4	371634	597979	66439.1	165859	230177	288687	96387	51265.2	31367.3	111615	47012.8	64656.5	148707	367660	389001	372922	490625	295082	332151	806833	86600.8	270685	223531	431395	328665	185001	405527	284267	58973.5	156802	94460	116358	92111.4	65187.6	43577.5	28585.1	38173.7
KMW0061	73	56	116.084	C6H12O2	Isobutyl acetate	110-19-0	772	4.55934e+06	3.28371e+06	3.05782e+06	5.25666e+06	5.83003e+06	2.85242e+06	4.63211e+06	2.50482e+06	2.79907e+06	2.99641e+06	2.99293e+06	2.2897e+06	2.7346e+06	2.4455e+06	2.02329e+06	1.85654e+06	2.01378e+06	2.72461e+06	3.0446e+06	2.77342e+06	2.89242e+06	2.91222e+06	2.59045e+06	2.84778e+06	2.5209e+06	2.38815e+06	2.38668e+06	2.30481e+06	3.7652e+06	2.89953e+06	3.54963e+06	2.71556e+06	2.71237e+06	2.65818e+06	2.79989e+06	2.53187e+06	2.52485e+06	2.6389e+06	2.5336e+06	2.81583e+06	2.85468e+06	2.82292e+06
KMW0235	93	41	136.125	C10H16	1,3,6-Octatriene, 3,7-dimethyl-, (Z)-	3338-55-4	1038	55161.8	109527	146183	203242	8127.2	86190.3	14599	16648.6	432560	274655	83607.8	108887	7281.61	36498.4	463889	689864	254362	412723	239136	334848	525959	1.17207e+06	94952.4	223728	3.61311e+06	7.6129e+06	1.31099e+06	8.29826e+06	1.31615e+06	38777.4	130240	37184.7	41095.3	34919.1	131712	23375.3	20906.5	19196.9	15929.1	63065.6	31806.2	47402.5
WMW0084	150	108	150.054	C6H14S2	DiSulfur compounds, bis(1-methylethyl)	4253-89-8	1021	304592	425586	320158	340283	1.15767e+06	260493	200285	289234	553114	375079	876601	203621	151944	185480	144166	147859	137570	111390	83321.5	80781.6	89115.5	49156.1	187776	122006	129423	92783.1	37163.3	270810	124151	249708	123039	145587	104381	113829	97029	141478	164715	107072	102796	38642.3	59335.2	109868
XMW0793	79	41	162.141	C12H18	1,7-Octadiene, 2,7-dimethyl-3,6-bis(methylene)-	16714-60-6	1083	104039	117487	327142	19632.4	22665.5	142464	69879.1	34893.4	4.01916e+06	6.89904e+06	1.26204e+06	3.60395e+06	79559.3	262344	6.5704e+06	5.94984e+06	6.72479e+06	6.17767e+06	6.94815e+06	7.0932e+06	7.9841e+06	1.99919e+07	3.15274e+06	7.04015e+06	2.99976e+07	4.26421e+06	7.07598e+06	8.22487e+06	6.86643e+06	1.08889e+06	247398	958020	2.5649e+06	418372	1.25744e+06	307893	258783	301344	161867	995252	78378	67920.7
XMW0186	95	43	124.089	C8H12O	3,5-Octadien-2-one, (E,E)-	30086-02-3	1073	123095	200053	177062	511923	960162	238059	121463	584421	90579.3	83631.2	789633	69644.6	106445	58121.6	35014.1	28387	29809.3	76576.6	380986	239032	43731.1	54155.5	215309	53213.2	79678.3	37139.8	69855.9	148601	455967	1.96894e+06	801459	1.85642e+06	320362	423774	427819	386776	397364	230846	563307	354139	61189.7	479531
WMW0215	93	91	136.125	C10H16	.beta.-Ocimene	13877-91-3	1037	54562.9	108273	144674	201149	8104.5	85135.3	14637.4	16544.4	429636	296946	84111	100174	7403.15	36239.8	482927	684334	241534	408481	235543	331851	517481	1.16269e+06	94550.1	228608	3.58314e+06	7.52757e+06	1.2987e+06	8.27629e+06	1.30197e+06	37158	128828	38002.6	43062.1	35775.3	130359	23168.9	21416.7	18998.7	16335	62452.3	31452.2	46867.5
NMW0025	94	43	136.052	C8H8O2	Acetic acid, phenyl ester	122-79-2	1067	2.71657e+06	1.80468e+06	4.88829e+06	1.8536e+06	1.23403e+06	1.84328e+06	4.40934e+06	314320	864080	867211	243306	571195	10366	41492.7	983521	1.41806e+06	926235	918801	1.00331e+06	1.11249e+06	1.9104e+06	5.64785e+06	545930	1.30791e+06	1.08419e+07	889761	2.7852e+06	2.52603e+06	1.23434e+06	122651	166120	178113	371939	84661.2	237190	115844	61144.1	43258.3	25436.1	142104	40072.7	8532
XMW1221	74	75	148.056	C6H12O2S	Acetic acid, (propylthio)-, methyl ester	20600-65-1	1036	63.666	468.45	539.711	915.394	407.566	67.4608	50.6138	16.6496	1214.65	698.957	126.694	261.083	13.7392	172.792	1104.66	1677.2	553.196	1190.71	681.376	908.05	1348.71	2958.22	396.733	720.884	8226.32	17170.6	3006.48	18321.6	3093.13	513.528	408.289	518.035	33.8556	242.742	483.096	30.2858	28.3371	18.2516	31.87	262.275	196.974	16.8615
D407	68	69	154.136	C10H18O	7-Octen-4-ol, 2-methyl-6-methylene-, (S)-	35628-05-8	1097	721900	585646	600753	1.15569e+06	2.37062e+06	526364	1.44309e+06	349260	252743	232223	379407	150954	264222	251933	202730	167196	189199	563954	742420	602673	284762	306719	615186	383577	421936	469372	356283	875287	1.93709e+06	368092	1.90573e+06	769127	381501	360603	580744	559220	476453	393816	362486	345128	285278	288450
NMW0026	120	61	120.007	C4H8S2	1,4-Dithiane	505-29-3	1068	48404	61548.6	47357.3	5804.16	7464.89	31069	25438.1	6373.49	498720	966358	172948	478317	10615.3	34566.8	969119	827636	954780	805164	944247	967796	1.17198e+06	3.05175e+06	398736	969942	4.90816e+06	554715	1.183e+06	1.25738e+06	956569	156966	35924.4	140410	327768	50861.8	171014	47237.2	60371.5	62326.2	18574	144453	18218	7990.71
NMW0034	81	69	152.12	C10H16O	Fenchone	1195-79-5	1096	751796	704361	797070	1.3205e+06	2.17696e+06	666745	1.50763e+06	455941	413554	248967	527618	220915	384817	252041	241715	178366	239608	581824	809394	668098	428126	478968	663452	504346	683057	814459	280408	883110	1.71345e+06	425807	2.07767e+06	750369	488639	486664	634852	669594	565304	500470	435954	301723	263218	241997
D261	57	85	174.108	C9H18OS	Butanethioic acid, 3-methyl-, S-(1-methylpropyl) ester	2432-91-9	1174	1.01678e+06	749901	1.04436e+06	580605	574862	943922	441644	367445	4.59143e+06	4.16832e+06	5.14145e+06	1.85767e+06	1.74725e+06	2.06399e+06	1.17408e+06	3.15182e+06	1.48912e+06	511733	417193	371999	540628	413008	532701	382473	678207	426988	99079.3	3.16497e+06	3.3929e+06	1.66096e+06	1.18988e+06	1.16692e+06	1.26384e+06	2.61668e+06	675458	814666	939473	846351	659059	100051	179192	468417
XMW1393	81	67	152.157	C11H20	1-Undecyne	2243-98-3	1095	750024	702347	792570	1.31778e+06	2.17247e+06	668172	1.50406e+06	455341	413114	251941	526279	219696	383849	250774	240867	177516	238479	580628	807695	666611	410726	452860	661955	503746	693786	811993	252911	881698	1.70998e+06	424929	2.07339e+06	749566	488050	486111	633394	667206	563584	499683	435280	300488	262140	241016
XMW0585	42	84	143.058	C6H9NO3	5-Isoxazolecarboxylic acid, 4,5-dihydro-5-methyl-, methyl ester, (R)-	64018-42-4	1010	226523	102628	270252	155262	81743	309088	359112	223251	495779	1.23611e+06	577016	405928	140708	234439	1.05476e+06	837147	878361	898199	1.04098e+06	1.01015e+06	1.63366e+06	2.53202e+06	798269	1.00453e+06	3.50738e+06	115180	1.27336e+06	3.0205e+06	1.6112e+06	1.72707e+06	3.46561e+06	1.99675e+06	1.27623e+06	1.65182e+06	1.68749e+06	895830	727533	738792	967119	964956	218380	202066
XMW0108	140	85	198.235	C14H30	2,4-Dimethyldodecane	6117-99-3	1285	46492.2	46268.1	67608.3	33799.7	21499.1	73641.8	17941.1	8644.05	102958	74825.6	94831.8	88560.5	77454.8	8921.2	21382.3	4311.75	7581.36	16532.5	25169.5	32945.5	24362.5	20401.5	20957.3	42074.4	20698.2	16982.8	8104.64	101910	93674.6	79254.7	57471.1	120556	62309.1	77484.2	9912.77	19741.7	14999.8	15290.1	11435.8	3725.08	3077.67	13090.7
XMW0121	111	41	168.188	C12H24	1-Nonene, 4,6,8-trimethyl-	54410-98-9	1012	721397	984410	753034	879523	2.92896e+06	643027	516415	763966	974292	867569	1.9585e+06	370136	375241	438840	295577	370532	294127	274233	342541	315154	234496	183056	503014	324731	218267	238624	109989	400955	341479	690229	941746	585355	333429	522976	550336	438686	478986	342147	330976	174109	165887	290531
XMW0367	85	57	184.219	C13H28	Undecane, 2,4-dimethyl-	17312-80-0	1208	531170	488849	511608	564127	258626	583758	379095	100253	1.26575e+06	835157	1.29787e+06	552484	501548	175670	188937	90133.8	146707	304699	303335	269888	307635	351663	562310	290555	457739	171257	80782.2	1.51252e+06	1.40721e+06	739732	308560	498715	569213	964987	137371	130570	133962	141601	116154	18618.1	16445.4	129569
D404	139	67	196.146	C12H20O2	Hexahydro-3-butylphthalide	3553-34-2	1653	326376	798678	2.09868e+06	193078	72789.2	2.09572e+06	434098	39294.6	4.12745e+06	3.94782e+06	979506	676228	313435	561568	1.14724e+06	1.96344e+06	953626	1.15491e+07	4.37853e+06	5.27342e+06	1.49976e+06	2.15281e+06	5.29259e+06	5.92596e+06	2.52637e+07	2.6778e+06	2.16618e+06	2.092e+06	1.3407e+06	193854	1.36683e+06	897473	427540	1.43544e+06	1.84917e+06	586546	2.10923e+06	4.93935e+06	3.93031e+06	1.35806e+06	331393	91834.2
XMW1326	113	41	141.079	C7H11NO2	2,6-Piperidinedione, 3-ethyl-	25115-69-9	1215	231116	171437	233718	154867	149757	244064	137907	74822	636069	385994	680272	249876	235240	93599	100121	44773.2	84448.1	91223.4	82384.8	89216.2	125182	123436	120145	82488.2	138224	66025.2	24637.3	651821	677604	343030	176179	241992	272662	557342	75077.5	74959.6	103309	127691	66766.5	5570.56	8521.24	105000
XMW1401	82	67	184.146	C11H20O2	n-Valeric acid cis-3-hexenyl ester	35852-46-1	1237	23004.9	294.386	851.84	45103	342.206	33111.9	559.656	186.221	35005	196823	292129	35758.2	11214.7	5912.29	14243.4	9725.78	798.995	109320	129083	99147.3	125667	53756.9	31886.4	49199.7	94650.4	47724.1	28419	1577.6	30671.5	287.716	43152.2	42420.9	5496.57	18367.3	28361.3	10327.6	348.859	216.842	8369.26	679.719	167.337	17045.4
XMW0581	138	95	138.068	C8H10O2	Benzene, 1,2-dimethoxy-	91-16-7	1148	16208.6	16243.4	17669	27384.6	23265.3	31715.2	16293.7	13725.9	55964.7	64467.9	32319.2	21026.5	27112.3	16540.2	21369.2	12507.3	13209	10320.3	50163.2	41341.2	10855.5	16900	24490.2	11427.6	22493.7	83877.5	5784.37	192151	18502.4	218835	219079	327082	60899.2	91804.1	13205.9	98175.8	204614	231684	14523.9	57046.9	32099.8	6638.35
KMW0278	111	126	126.014	C6H6OS	Ethanone, 1-(2-thienyl)-	88-15-3	1092	84498.8	60584.2	86695.7	133188	428950	86222.1	206548	36831.3	74633	70949.1	138329	36760.9	48827.8	76078.7	35650.2	26694.4	45453.3	82532.9	59677	51398.4	52622.2	87572.5	94932.3	68473.6	81286.4	101347	43386.1	74926.1	99368.8	384009	181780	560705	80182.6	103064	72963.8	96375.2	175845	212057	110098	81336	41777.4	35991.3
NMW0446	230	201	230.058	C13H10O4	Visnagin	82-57-5	2055	2.11221e+07	2.74368e+06	3.52505e+06	225363	3.40279e+06	3.77573e+06	2.13141e+07	2.31452e+06	1.68968e+07	4.64098e+07	2.07673e+07	2.11706e+07	2.36478e+07	3.93014e+06	2.15761e+07	4.75141e+06	2.17295e+07	1.85856e+07	2.15612e+07	1.93828e+07	1.16391e+07	1.00046e+07	3.70939e+06	1.55785e+07	8.84563e+06	515551	2.21808e+06	9.00493e+06	2.07163e+07	2.19933e+07	1.54744e+07	2.16931e+07	3.00171e+07	1.97212e+07	2.15363e+07	2.00085e+07	5.90478e+07	3.40051e+07	8.51548e+07	1.72713e+07	1.78137e+07	6.56685e+06
KMW0413	82	54	150.104	C10H14O	(-)-Carvone	6485-40-1	1254	359629	284991	402858	439958	230610	914209	1.15302e+06	151535	383845	564415	2.84218e+06	261198	92986.5	197154	261682	121964	206471	170129	296939	258707	421865	355568	227102	195467	816733	834002	277013	687668	318870	481762	370199	359346	229686	143775	110448	137820	156618	74799	64312.6	80819.5	112701	300196
NMW0035	120	121	121.089	C8H11N	BenzenAmine, N,N-dimethyl-	121-69-7	1101	52265.4	67772.8	45217.4	6076.03	5344.13	32918.2	27872.7	5469.79	482751	927094	165748	460059	9928.94	33714.8	934578	797564	924156	784022	911985	934134	1.13075e+06	2.93805e+06	393780	931895	4.73254e+06	544765	1.13767e+06	1.21065e+06	931934	147788	36855.2	139317	316568	57472.8	178104	52570.3	54036.7	69314	20928.2	142752	21925.5	8308.23
XMW0526	137	109	152.12	C10H16O	AcetAldehyde, (3,3-dimethylcyclohexylidene)-, (Z)-	26532-24-1	1226	68402.7	84434.1	119354	144841	44994.6	241100	100373	27220.8	218997	119451	266460	107002	41610.4	39988.3	88413.5	45722.4	88376	47803.2	182114	146545	69812.8	135616	56189	50071.9	273716	1.34085e+06	131597	685352	116835	567887	324392	396719	106180	47425.7	53627.2	71460.5	51291.4	30591.8	16065.9	41924.5	16327	266.689
D210	77	123	123.032	C6H5NO2	Benzene, nitro-	98-95-3	1080	100948	117570	304867	44747.3	30943.7	174034	72533.8	29016.5	3.55143e+06	5.98265e+06	1.17095e+06	3.16045e+06	74783.3	232371	5.67197e+06	5.18194e+06	5.83956e+06	5.44824e+06	6.05217e+06	6.15323e+06	6.84444e+06	1.70856e+07	2.78724e+06	6.15773e+06	2.56988e+07	3.75836e+06	5.9647e+06	7.03982e+06	5.93482e+06	1.05777e+06	220596	928612	2.26184e+06	380309	1.10159e+06	278273	279732	304726	144487	889193	71886.5	62524.4
KMW0105	70	55	130.099	C7H14O2	1-Butanol, 3-methyl-, acetate	123-92-2	876	3163.31	2631.24	3735.11	4477.89	5407.5	3897.39	2959.01	2312.15	2820.55	4343.09	4733.17	1265.23	953.666	4524.15	3077.59	915.098	4254.35	8405.1	19443.5	16151.7	13157.4	11927.2	21286.7	19561.4	31602.6	10264.8	12818	15546.6	2399.42	3724.72	4185.67	4087.07	4911.14	4103.29	4663.93	6926.89	6411.8	8379.92	7571.36	1363.01	747.394	1763
XMW0034	83	42	138.116	C8H14N2	2-Dimethylamino-4-methyl-pent-4-enenitrile	94492-10-1	1014	80866	35762.3	75728.4	55154.5	29077.8	112754	115008	100460	96635.3	196120	184056	72049.5	50124.1	45203.3	193014	95411.9	126317	91950.1	317032	277228	262094	350278	161606	114161	459412	27452.2	210361	813254	484530	583390	1.3815e+06	745770	363285	656509	627540	276139	138009	152348	226861	197104	55326.4	81598.6
KMW0296	93	121	136.125	C10H16	Cyclohexene, 1-methyl-4-(1-methylethylidene)-	586-62-9	1088	362528	461707	1.03017e+06	78796.8	114854	556604	264714	116428	1.22968e+07	2.10361e+07	4.059e+06	1.10831e+07	248141	806219	2.07504e+07	1.83007e+07	2.07438e+07	1.88493e+07	2.10814e+07	2.14744e+07	2.42728e+07	5.77441e+07	9.65452e+06	2.12255e+07	8.5553e+07	1.30027e+07	2.238e+07	2.50016e+07	2.0923e+07	3.76619e+06	784038	3.29664e+06	7.9463e+06	1.30188e+06	3.90016e+06	959788	860187	882802	505129	3.11931e+06	234391	209326
XMW1444	110	95	152.12	C10H16O	Carvenone	499-74-1	1257	2.4637	0.902981	2.73228	1.50776	1.04136	1.95074	1.70036	0.537151	4134.87	4398.62	3828.77	2.39455	0.487202	406.983	544.64	738.792	400.541	1.97024	1515.86	1054.9	2.44185	3.95045	1.69298	1.83491	2.82199	1.03853	2.24958	8363.67	2199.81	1235.89	935.998	1.54065	1.07195	1.2944	1516.55	670.371	0.809622	0.522839	1.1036	1.91532	0.454217	0.55204
XMW0659	91	92	134.11	C10H14	Benzene, n-butyl-	104-51-8	1054	11550.3	51960.2	82590.7	14694.6	5227.24	33191.5	13871.4	11157.9	1.04164e+06	126324	21745.7	106106	3584.49	52740.9	280260	2.0446e+06	342346	2.01236e+06	666773	1.06808e+06	350810	930149	91249.9	476257	919085	8.65992e+06	1.46084e+06	7.62015e+06	4.05896e+06	8369.6	514699	19726	10090.8	106189	423333	18439.5	11715.5	9717.18	8300.58	64915	21660.5	24646.6
WMW0082	41	55	152.157	C11H20	1,10-Undecadiene	13688-67-0	1095	2.0147e+06	1.73282e+06	1.75121e+06	3.30922e+06	5.96182e+06	1.54901e+06	3.58699e+06	1.30109e+06	672402	314812	1.21196e+06	319299	800166	527693	342962	408651	429278	1.77061e+06	2.26869e+06	1.83273e+06	765739	867009	1.93508e+06	1.34971e+06	1.37706e+06	1.67986e+06	904884	1.25061e+06	3.16237e+06	1.04963e+06	4.27333e+06	1.91386e+06	1.14913e+06	1.15358e+06	1.88384e+06	1.93886e+06	1.55558e+06	1.42405e+06	1.25853e+06	997551	840736	771585
XMW0417	79	93	136.125	C10H16	Cyclohexene, 4-methyl-1-(1-methylethenyl)-	586-67-4	1073	128964	152064	360808	37154.5	39886.7	187030	95454	44220.3	4.2431e+06	7.31781e+06	1.4058e+06	3.83051e+06	84757.9	277954	6.98286e+06	6.36646e+06	7.21768e+06	6.63317e+06	7.43067e+06	7.5654e+06	8.50668e+06	2.12971e+07	3.33399e+06	7.51754e+06	3.27362e+07	4.57187e+06	7.52636e+06	8.79357e+06	7.25872e+06	1.29137e+06	265360	1.10787e+06	2.7124e+06	446872	1.33879e+06	326563	303665	315778	170879	1.07035e+06	85517.2	74192.7
NMW0758	55	70	116.084	C6H12O2	1-Butanol, 3-methyl-, formate	110-45-2	792	124928	199744	169090	278997	545114	143640	160332	230651	106447	156436	359952	71210	99118.8	89865.4	73797.1	48926.6	63852	131917	271463	244689	157921	230933	175859	96718	202569	174294	106928	438217	167658	3.00844e+06	636408	3.08804e+06	256686	349159	658759	244774	177265	187715	304114	624364	210697	181484
KMW0407	81	41	138.104	C9H14O	2,4-Nonadienal, (E,E)-	5910-87-2	1216	186506	224029	173600	471864	538375	138399	192616	244932	96622.2	202998	748883	80967.1	113012	60951	117102	47174.2	102963	43988	148434	137482	68831.2	94177.6	115177	23089.7	200632	230329	114591	290728	145445	2.65759e+06	742443	3.19362e+06	80746.4	181706	287958	252945	161265	179512	246643	481343	50776.3	155156
XMW0163	81	82	152.12	C10H16O	Furan, 2-hexyl-	3777-70-6	1095	666621	566155	600550	1.20792e+06	1.99112e+06	607955	1.37885e+06	352796	529349	335659	436696	213934	341324	275705	282185	188906	257680	499992	737457	579917	331715	399113	587563	393647	600674	600002	473119	638372	1.56628e+06	389181	1.90031e+06	636011	392338	379294	535271	546851	471528	402463	351287	309293	285133	275371
KMW0453	93	80	196.146	C12H20O2	Linalyl acetate	115-95-7	1257	598493	487275	1.32566e+06	432516	147163	2.38554e+06	1.20874e+06	113659	2.45853e+06	4.72101e+06	4.68516e+06	1.3301e+06	247451	244197	958242	587374	488123	1.66238e+06	3.20582e+06	2.70477e+06	4.29607e+06	3.56031e+06	1.77953e+06	1.92935e+06	8.27688e+06	9.22155e+06	2.50418e+06	7.93451e+06	2.14356e+06	1.70394e+06	1.95913e+06	824243	672847	659831	787864	536339	248105	168651	143932	323192	103604	1.67936e+06
NMW0115	148	147	148.089	C10H12O	Anethole	104-46-1	1287	211338	273754	300616	258865	415894	257655	193699	127070	39925.2	188184	177490	37132.6	41619.5	8737.31	7077.42	3515.72	7308.87	212973	99311.5	153785	57461.5	42856	190079	130491	65359.1	24731.9	44465.2	25415.9	56012.3	83128.9	92902.5	30054.9	20678.5	40164.6	186624	339264	213327	67844.6	50349	4209.48	4490.17	4635.86
D355	69	41	149.12	C10H15N	2,6-Octadienenitrile, 3,7-dimethyl-, (Z)-	31983-27-4	1231	285265	126166	279468	337284	190478	747507	866728	84859.8	758719	4.97345e+06	1.92771e+06	803312	104071	94779.1	647511	185533	397051	1.06865e+06	1.39089e+06	1.12293e+06	2.71433e+06	2.1712e+06	768752	1.10269e+06	5.10193e+06	2.3083e+07	933794	3.64135e+06	615277	2.10764e+06	586756	889701	542505	140954	200973	198150	152965	116710	122448	217131	52069.1	260660
NMW0102	82	126	141.079	C7H11NO2	Guvacoline	495-19-2	1250	356416	285559	401387	439513	230022	913731	1.15905e+06	152833	353671	539972	2.81962e+06	253559	90120.5	191541	251880	117266	185704	166895	292278	253785	402623	340045	223076	193906	800604	828535	275362	336776	313151	501199	363226	359248	221005	139970	106921	136623	146094	70685.7	61622.9	81018.8	112559	301429
XMW0162	100	85	142.063	C7H10O3	3-Penten-2-one, 4-(acetyloxy)-, (Z)-	38365-58-1	1005	8485.09	13318.3	9473.44	12141.2	28697.6	9389.2	23192	9003.46	9881.93	16391.5	23905.9	8272.59	3697.27	2403.45	17279.6	9870.53	11823.3	11764	20457	17575.6	27728.9	42856.8	17458.9	21443.1	65849.3	2579.51	33826.9	16631.1	23756.5	53379.6	15251.3	52163	9305.71	6725.36	10368.8	8384.71	9913	7693.48	10565.4	13081.6	10749.2	7673.57
XMW1254	157	172	172.125	C13H16	Naphthalene, 1,2-dihydro-4,5,7-trimethyl-	53156-11-9	1465	24458	58001.2	113256	9691.5	4557.97	127822	9576.96	9447.56	200803	127769	77133.5	52977.3	72434.3	70218.5	45122.2	67340.6	63082.8	107350	80057	74463.2	130071	154601	30128.9	24686	86484.4	57859.1	60135.2	86153.9	119921	34215.3	55222.4	73249.7	104490	110979	82679.7	50888.4	61693.1	69921.7	80659.8	70185.2	103794	49624.5
D348	68	67	154.136	C10H18O	Cyclobutaneethanol, 1-methyl-2-(1-methylethenyl)-, cis-	30820-22-5	1183	71514.6	130773	176017	116792	11364.2	159566	185572	64759.8	657218	149935	281661	191317	44796.1	77821.6	115093	21804.9	69318.4	29125.4	107399	96355.4	51724.7	93662.2	40735.5	68588.9	413026	136135	108722	648500	261681	223038	412565	236848	112883	44548.2	132994	223254	183352	70633.9	11898.5	37042.5	56088.4	14376.2
KMW0482	81	41	152.12	C10H16O	2,4-Decadienal, (E,E)-	25152-84-5	1317	48087.9	114040	206539	63395.6	4735.97	250663	35405.3	17245.9	1.07152e+06	419700	400981	357304	331335	618049	301429	485602	604235	441058	361884	408053	426515	442089	65175.1	56829.3	400271	393657	391790	899815	554149	341222	139963	250066	432991	454345	424921	322809	2878.7	1724.84	449143	393767	370125	107479
XMW0519	91	106	134.11	C10H14	Cyclobutanespiro-2'-bicyclo[1.1.0]butane-4'-spirocyclobutane	76308-11-7	930	8.25394e+06	1.07397e+07	3.63281e+07	5.24091e+06	3.47495e+06	1.71164e+07	6.79576e+06	2.64052e+06	5.93064e+07	1.31057e+08	5.43778e+07	1.25442e+08	1.24479e+07	2.31595e+07	2.34169e+08	1.38806e+08	1.7404e+08	8.27617e+07	1.73267e+08	1.68261e+08	1.31006e+08	2.65878e+08	9.97831e+07	1.56487e+08	4.64069e+08	434506896	1.42474e+08	4.51605e+08	1.21125e+08	6.11944e+07	1.06347e+08	4.18121e+07	1.50982e+08	3.30916e+07	9.42609e+07	2.92676e+07	5.76283e+07	3.87776e+07	3.66107e+07	6.30943e+07	2.98435e+07	1.00387e+06
KMW0374	69	41	154.136	C10H18O	4-Hexen-1-ol, 5-methyl-2-(1-methylethenyl)-, (R)-	498-16-8	1170	911639	896536	1.21814e+06	2.02508e+06	3.32383e+06	1.96063e+06	2.13715e+06	918027	862633	2.17004e+06	922050	908478	782348	844669	903179	841735	907412	2.52228e+06	4.20489e+06	2.36863e+06	1.11348e+06	1.16103e+06	1.07568e+06	874827	2.51026e+06	1.80999e+06	928453	4.10307e+06	899611	1.84895e+06	2.75617e+06	944624	844613	723263	815141	785479	999644	770734	735305	471352	764942	721058
KMW0729	97	126	126.032	C6H6O3	5-Hydroxymethylfurfural	67-47-0	1232	37436.3	19008.6	35443.6	31724.7	7651.24	156925	126980	174.636	113581	600991	475416	819.237	153.429	21513.4	167968	40700.5	92120.3	100784	155769	127631	262915	238707	76242.2	91400.4	312713	1.89331e+06	128980	424527	102260	156422	35144.1	131037	68199.1	16650.6	17312.2	36713.5	39774.1	20280.7	18848.6	20539.4	21535.9	23790.8
KMW0212	91	92	120.058	C8H8O	BenzeneacetAldehyde	122-78-1	1049	11635.6	45416.4	83184.1	13399.5	15.3138	33354.6	13948.3	11352.6	935570	162205	20285.1	89222	3416.78	52792.7	341878	1.92768e+06	276350	1.82696e+06	568832	1.01858e+06	507331	1.79262e+06	72482.8	406009	1.75842e+06	7.90247e+06	3.34423e+06	8.71623e+06	4.15543e+06	8819.09	563548	21477.9	7743.34	105524	434102	18235.2	11229.2	9908.34	8250.05	61451.5	20819.9	24976.2
WMW0083	57	41	156.151	C10H20O	2-Decen-1-ol, (E)-	18409-18-2	1257	2.05316e+06	1.7237e+06	1.92976e+06	1.42101e+06	1.20692e+06	1.86315e+06	1.17994e+06	687435	6.88282e+06	3.832e+06	8.10605e+06	2.7283e+06	2.99513e+06	747987	1.03314e+06	238215	467494	99398.8	111134	101979	115081	91669.4	117893	99628.7	109291	99349.7	21008.5	6.20222e+06	7.2672e+06	3.94137e+06	2.45683e+06	3.77774e+06	3.0142e+06	6.09807e+06	257808	154708	92959.1	87076.3	79528.6	29765.2	71135.7	1.40277e+06
XMW0136	157	142	200.157	C15H20	4-Isopropyl-6-methyl-1-methylene-1,2,3,4-tetrahydronaphthalene	50277-34-4	1563	1.10708e+06	791415	1.42085e+06	665304	114767	1.58347e+06	292031	178042	785986	1.24881e+06	311992	470507	494076	331717	596791	558308	521718	1.1459e+06	1.3564e+06	1.25637e+06	2.39226e+06	2.10389e+06	508458	859765	802855	431339	1.04225e+06	3.76824e+06	3.0732e+06	5.89205e+06	1.51178e+06	2.03879e+06	1.35211e+06	1.4439e+06	1.46734e+06	458138	965145	1.13321e+06	1.32775e+06	815935	872308	1.14578e+06
D222	68	99	184.146	C11H20O2	Hexanoic acid, 3-methyl-2-butenyl ester	76649-22-4	1284	270602	259685	383571	190286	112012	362433	122545	53260.2	584814	423045	1.22051e+06	487512	413437	49358	117836	22667.2	40366.3	117926	130221	91435.2	104589	95684.7	210464	110145	109630	72693.9	31599.3	362754	418061	720919	316306	724294	365676	540988	90772	130984	86501.8	97423.8	53695.7	30368	18318.9	77899.2
KMW0275	59	94	170.131	C10H18O2	2-Furanmethanol, 5-ethenyltetrahydro-.alpha.,.alpha.,5-trimethyl-, cis-	5989-33-3	1074	37812.6	55033.5	59448	111039	435814	51560.2	217659	22050.1	68207.2	39505.9	118385	22811.2	44902.7	41474.8	11588.1	12460.1	17684.3	29986.1	48814.1	24271.4	15140	16712.4	25259.8	18755.4	30236.1	28708.5	7421.83	48831.1	58152.9	406625	163958	425399	47176.3	71816.5	49028.9	91603	45529.5	41414.2	97770.4	39042.6	13232.6	51191.4
XMW0770	117	118	118.078	C9H10	Indane	496-11-7	1029	1.31384e+06	1.31328e+06	2.65345e+06	1.02944e+06	420130	1.7844e+06	2.43891e+06	455543	1.30966e+07	1.33382e+07	3.32906e+07	1.07072e+07	798907	1.28031e+06	1.28056e+07	1.20156e+07	1.01338e+07	2.445e+06	5.01185e+06	5.26277e+06	1.36936e+07	1.28745e+07	3.1341e+06	4.63141e+06	2.48852e+07	624835	1.32354e+07	1.39352e+07	1.26325e+07	1.15906e+07	479190	4.91885e+06	6.8542e+06	1.01767e+06	1.17597e+06	597900	528552	344721	721711	955989	382655	1.95076e+06
XMW0534	107	135	150.104	C10H14O	Bicyclo[3.1.1]hept-3-en-2-one, 4,6,6-trimethyl-, (1S)-	1196-01-6	1204	582982	456560	474387	466292	74854.2	1.35693e+06	1.6146e+06	59712.6	744821	1.11259e+06	6.61973e+06	498053	168316	186549	480424	308353	394318	127666	347232	353936	416805	583427	167250	175924	504433	282647	257195	1.28524e+06	1.10304e+06	1.019e+06	77728.8	721935	490173	163919	48245	57927.6	64561.1	48203.6	26670.4	59414.5	23234.6	121059
D365	135	150	150.079	C8H10N2O	2-Acetyl-3-ethylpyrazine	32974-92-8	1168	36469.6	59964.3	71452.8	74160	151248	135854	63589.8	35925.2	74508.4	232498	64309.3	69286.5	28307.8	24826.4	71064.7	36723.3	59570.1	26780.3	113265	93108.4	47877.1	63673.1	49479.3	29303.6	103135	95286.2	59287	320293	41596.8	576637	344953	235195	73154.7	18548	45039.4	59195.2	56466.5	20399.5	13934.3	31959.6	25434.5	6238.25
XMW0901	134	119	134.013	C5H7ClO2	3-Chloro-2,4-pentanedione	1694-29-7	931	24331.1	25632.9	38575.2	14227	13722.7	24042.4	24012.8	6908.62	41576.3	149863	83457.2	147846	23608.7	33617.4	245663	120967	272751	54620.3	165198	151503	187069	273447	110249	145383	403160	458527	149077	363886	117999	81936.6	174285	65841.1	137334	31189.1	68247.7	49036.6	58724	40085.8	35049.1	75737.9	42130.6	4230.6
KMW0320	83	55	156.115	C9H16O2	Cyclohexanecarboxylic acid, ethyl ester	3289-28-9	1136	55793.5	97213.5	211303	242719	55113.9	249500	205105	24942.6	215356	345169	220063	138090	30314.6	36761.4	97810.5	42826.6	53389	61040.6	221073	199636	217696	212356	166945	133684	655808	107260	209506	268379	208665	754834	247091	242819	195808	22357.3	73144.1	109701	181192	38684.2	16044	34042.2	21997.5	10551.5
XMW1235	87	45	143.131	C8H17NO	N,N-Dimethylhexanamide	5830-30-8	1017	15879.6	16449	30549.1	13260.9	14035.9	18801.3	29302.2	7655.75	132521	131996	356748	117258	9940.72	13831.3	129031	118943	101697	26488.6	51761.1	54052.2	143648	130308	34015.6	48218.8	258298	5101.46	136802	145066	129000	136253	9226.05	60412.3	77674.8	14629.8	13662	7211.51	6041.57	3618.55	8824.98	10515.7	4197.26	21835.4
D286	83	55	138.104	C9H14O	Bicyclo[3.1.1]heptan-2-one, 6,6-dimethyl-	24903-95-5	1137	56083.6	98977.2	214802	246923	55445.4	255554	207365	25107.9	247392	365709	223277	146575	32650.2	40956.9	103287	45177.6	57138	60486.7	243610	228122	228894	219503	169004	144104	667987	109016	211078	276480	210754	760883	250135	247066	199402	22504.9	73476.3	111391	177128	48332.6	16151.4	34252.1	22143.6	10596.6
KMW0176	108	111	126.104	C8H14O	5-Hepten-2-one, 6-methyl-	110-93-0	986	2.58099e+06	1.5456e+06	1.67911e+06	2.05029e+06	890679	2.11387e+06	3.49318e+06	516825	4.8023e+06	2.89781e+06	5.18998e+06	1.70318e+06	1.41198e+06	1.68651e+06	1.08751e+06	601338	1.50642e+06	2.06719e+06	1.66879e+06	1.60956e+06	1.53115e+06	1.2472e+06	1.72715e+06	1.18984e+06	1.69979e+06	2.31036e+06	225604	5.74818e+06	1.20764e+06	2.68862e+06	7.05825e+06	1.3454e+06	1.35097e+06	1.48748e+06	841644	1.59065e+06	1.2649e+06	736170	1.51911e+06	473151	403612	1.22778e+06
XMW0014	114	43	114.043	C4H6N2O2	2,4-Imidazolidinedione, 1-methyl-	616-04-6	1084	947715	768530	752917	1.03021e+06	1.01524e+06	858878	1.01459e+06	374030	639092	821873	679982	393921	425527	312024	499229	355763	398602	695118	783900	646274	832497	1.00993e+06	869498	634659	1.12569e+06	585520	788321	752126	902964	753128	708554	896172	737786	681454	725482	677128	656753	586699	575027	465171	421234	261314
XMW1378	91	106	134.073	C9H10O	4,6-Octadiyn-3-one, 2-methyl-	29743-33-7	1023	1.59637e+06	1.60111e+06	3.2099e+06	1.26683e+06	491024	2.17429e+06	2.91052e+06	553238	1.63768e+07	1.58148e+07	4.04405e+07	1.29209e+07	961866	1.55988e+06	1.52943e+07	1.47487e+07	1.24208e+07	3.10613e+06	6.73073e+06	6.8117e+06	1.26343e+07	1.37785e+07	3.9356e+06	5.98611e+06	3.28354e+07	907438	1.29058e+07	1.83723e+07	1.40759e+07	1.37534e+07	775142	5.758e+06	8.62214e+06	1.25606e+06	1.5278e+06	734037	661685	432677	889782	1.21095e+06	484480	2.36451e+06
NMW0083	91	137	137.048	C7H7NO2	Benzene, 1-methyl-4-nitro-	99-99-0	1212	6.69063e+06	5.19575e+06	5.60852e+06	5.24778e+06	837297	1.42151e+07	1.74084e+07	595459	6.87377e+06	1.05356e+07	6.8561e+07	5.43948e+06	1.41707e+06	1.54903e+06	5.31539e+06	2.57876e+06	3.79194e+06	726239	1.95888e+06	2.06089e+06	2.1857e+06	4.14522e+06	1.31846e+06	1.36118e+06	4.60578e+06	1.21629e+06	1.77516e+06	8.17767e+06	1.07181e+07	8.08074e+06	590349	8.20882e+06	4.0508e+06	1.60719e+06	441575	253646	336612	291157	199808	500071	141698	1.14383e+06
XMW0304	71	67	170.131	C10H18O2	Butanoic acid, 5-hexenyl ester	108058-75-9	1183	100797	170597	210728	347403	41194.4	357101	288494	186732	147853	431115	104480	139606	55837.1	39784.8	116152	474.352	64207.9	45022.5	230348	177045	107984	259005	90912.4	121202	1.48579e+06	423290	391363	314248	102455	254310	1.40349e+06	158451	59938.6	51828.7	452034	856302	668697	241984	40034.8	54411	124742	6682.08
WMW0196	55	41	168.115	C10H16O2	Lilac Aldehyde C	53447-48-6	1167	895562	731577	981757	1.68136e+06	2.44896e+06	1.57599e+06	1.52196e+06	683517	767357	1.82189e+06	645971	652307	545429	662213	664111	686933	718543	1.89633e+06	3.37008e+06	1.93463e+06	882569	816231	1.13358e+06	634590	1.81891e+06	1.3992e+06	662464	3.21952e+06	772388	1.072e+06	2.03344e+06	862975	626716	430081	687349	676950	766993	510397	483193	353136	564110	477169
D110	71	99	168.115	C10H16O2	Bicyclo[3.1.1]heptan-3-one, 2-hydroxy-2,6,6-trimethyl-	10136-65-9	1256	1.43137e+06	1.1239e+06	1.4958e+06	871905	620928	1.6537e+06	752861	400346	6.87129e+06	3.57921e+06	4.77592e+06	1.8548e+06	1.50915e+06	380582	574869	332891	292933	870750	1.23101e+06	1.04974e+06	1.84279e+06	1.40507e+06	1.18155e+06	848300	2.96085e+06	3.22724e+06	811835	8.87014e+06	4.60541e+06	2.5257e+06	1.65067e+06	1.73975e+06	1.71208e+06	3.54898e+06	716011	429957	458224	497652	427685	67077.3	41064.8	1.11595e+06
D290	148	105	148.089	C10H12O	2-Butanone, 4-phenyl-	2550-26-7	1236	12876	13913.6	77908	22374	5074.76	99614.4	16833.3	16246.9	61112.4	150156	1.20392e+06	52653.6	47619.3	81140.4	93133.9	63182.6	89459.5	21852.4	397474	357641	41318.6	46639.5	10969.7	184452	33380	20600.9	10136.9	682884	48658.5	1.04158e+06	22974.2	137710	51677.2	4705.85	36463.9	28052.9	7283.41	6955.79	19545.1	52884.5	13996.5	5495
NMW0141	71	67	170.131	C10H18O2	2,7-Octadiene-1,6-diol, 2,6-dimethyl-, (E)-	75991-61-6	1339	988129	823553	1.52149e+06	630672	303499	1.50775e+06	1.19748e+06	150103	2.52123e+06	2.82888e+06	2.48244e+06	1.00918e+06	1.01498e+06	1.34856e+06	939486	873435	996149	1.10568e+06	1.32283e+06	1.25741e+06	2.72527e+06	3.11362e+06	1.11958e+06	838728	3.84226e+06	904728	1.19449e+06	2.97974e+06	2.61026e+06	2.38473e+06	778133	2.51241e+06	1.41032e+06	2.42157e+06	1.02171e+06	441684	407111	426710	945698	845223	453513	517011
XMW1227	69	41	154.099	C9H14O2	(E)-2-Methylbut-2-en-1-yl methacrylate	88142-95-4	1088	177409	116864	150773	163320	209850	129565	194178	57337.6	356949	389265	275317	234715	81816.7	70406.4	378903	368844	396560	445538	458854	436396	430174	1.03925e+06	351889	446050	1.56109e+06	357102	390053	424370	444583	109194	154121	233291	284034	159704	218135	145721	113444	133121	116970	107057	62416.6	49369.1
XMW1442	69	84	154.136	C10H18O	Ketone, methyl 2,2,3-trimethylcyclopentyl	17983-22-1	1092	175377	115526	149046	161449	215451	128081	191954	56680.8	352861	384806	272163	232027	80879.5	69600	374563	364619	392018	440434	453598	431398	425247	1.02735e+06	347859	440941	1.54321e+06	353011	385585	419509	439491	107943	152356	230620	280781	157875	215637	144052	112145	131596	115630	105667	61701.7	48803.7
XMW0620	163	77	194.058	C10H10O4	Dimethyl phthalate	131-11-3	1454	403421	373449	309221	250719	474264	251909	381105	125054	1.04561e+06	307371	754281	67150	51037.5	165670	88103.4	403840	125533	648094	307839	400252	494398	450546	293228	213255	546893	499391	170863	745843	309575	264500	142266	167945	50617.7	55896.3	120519	218953	259714	464920	135973	139403	37151	77634.9
D143	104	91	164.084	C10H12O2	Benzenepropanoic acid, methyl ester	103-25-3	1279	7462.72	5011.38	15746.3	8351.97	7879.12	4333.51	6959.77	3993.58	17986.4	136243	159503	26100.8	11394.7	3820	13360.8	5744.91	5147.28	5812.2	11582.3	9625.59	21504.6	12955.4	19869.9	11072.2	15468.4	9217.49	6030.31	32074.1	5580.98	549627	11348.9	71966.4	5713.04	6460.05	6295.67	1973.53	4363.75	9125.43	4763.52	6622.96	1733.32	2925.38
KMW0430	69	41	156.151	C10H20O	Citronellol	106-22-9	1228	338182	129461	281021	330793	157597	596137	935082	76485.1	747312	5.25586e+06	2.03391e+06	944900	106728	101198	694299	171761	400381	1.12655e+06	1.68529e+06	1.20997e+06	2.7702e+06	1.8629e+06	1.30188e+06	624574	5.39654e+06	2.4416e+07	1.34032e+06	3.85162e+06	490255	2.21741e+06	454382	621714	393572	96728.9	247043	183491	126064	90143.2	127774	241973	58200.2	288848
KMW0439	69	41	154.136	C10H18O	2,6-Octadien-1-ol, 3,7-dimethyl-, (Z)-	106-25-2	1228	279307	124618	270508	318418	151701	573836	900101	89706.8	719356	5.05924e+06	1.95782e+06	867943	102735	97412.5	668325	187860	385403	1.07321e+06	1.62224e+06	1.16471e+06	2.66657e+06	1.79321e+06	1.25317e+06	601209	5.19466e+06	2.35026e+07	1.29018e+06	3.70754e+06	471915	2.13446e+06	437384	598456	378848	99375.2	237801	176627	121348	99006.9	122995	232921	56022.9	263934
XMW0933	119	134	194.131	C12H18O2	Bicyclo[3.1.1]hept-2-en-6-ol, 2,7,7-trimethyl-, acetate, [1S-(1.alpha.,5.alpha.,6.beta.)]-	50764-55-1	1239	50039.3	73207	412294	114931	6120.19	535396	59935.7	70674.1	362900	712489	6.68772e+06	258985	236926	434197	487029	336349	480384	98863.7	2.25878e+06	1.94342e+06	191087	210479	13305.4	1.00444e+06	1205.3	70279.8	37183.7	3.67563e+06	260185	5.77599e+06	96302	743424	298934	15137.6	187559	133074	10172.9	6935.23	84723.4	279594	69401.2	21628.4
XMW1193	101	75	132.115	C7H16O2	1,2-Hexanediol, 2-methyl-	56255-50-6	1051	71.2841	28.6078	155.564	41.4255	361.896	77.0782	58.4261	178.321	2350.56	478.819	146.348	265.14	183.895	162.124	665.661	4164.53	660.405	3968.52	1064.82	2141.25	738.818	1980.77	152.176	770.743	1897.81	19353.2	3495.43	19282.9	8693.16	129.517	1223.96	125.864	39.4824	220.348	1241.55	496.913	497.499	196.078	35.43	148.651	96.3941	71.5077
XMW1305	88	43	158.131	C9H18O2	Ethyl 5-methylhexanoate	10236-10-9	1068	3104.58	5328.11	6147.53	2484.24	4850.5	6416.48	7906.27	2509.44	27973.8	42528.8	10774.9	18526.9	2039.4	3253.4	34424.2	30180.5	27735.9	30180.3	31397.6	32684.7	52576.8	91094.9	20679.5	34059.1	148993	10951	47846.7	44682.1	35372.7	18184.5	4214.15	11390	14911.4	4503.37	10581.1	6035.79	4037.6	3553.99	1786.42	6188.84	1598.3	2161.6
KMW0404	128	129	128.063	C10H8	Naphthalene	91-20-3	1182	2.62111e+06	3.39403e+06	2.75538e+06	3.51395e+06	5.86738e+06	2.92243e+06	2.39079e+06	3.33077e+06	5.72847e+06	7.81678e+06	1.19494e+07	3.72235e+06	2.52298e+06	4.20955e+06	3.60883e+06	3.7472e+06	2.94662e+06	2.54924e+06	2.85285e+06	9.07235e+06	2.73302e+06	1.80519e+06	4.32916e+06	3.14144e+06	2.79774e+06	1.53811e+06	1.66563e+06	920864	1.41518e+06	3.33021e+06	2.53508e+06	1.82044e+06	1.66117e+06	2.48053e+06	2.38663e+06	3.15741e+06	5.34528e+06	3.64776e+06	3.40805e+06	1.57239e+06	1.63775e+06	4.16037e+06
NMW0085	91	136	136.052	C8H8O2	Benzoic Acid, 4-methyl-	99-94-5	1213	6.70597e+06	5.72708e+06	5.63058e+06	5.26583e+06	846285	1.40751e+07	1.7448e+07	600747	6.82122e+06	1.05454e+07	6.862e+07	5.57602e+06	1.41149e+06	1.48678e+06	5.49639e+06	2.54486e+06	3.83566e+06	719200	1.66638e+06	1.9364e+06	2.1482e+06	4.0154e+06	1.28547e+06	1.31828e+06	4.59328e+06	1.24254e+06	1.77938e+06	8.1828e+06	1.07461e+07	8.02021e+06	520888	8.15919e+06	3.94315e+06	1.62229e+06	393477	223265	279422	224082	200948	460610	116149	1.1454e+06
XMW1469	135	164	164.12	C11H16O	Benzene, 1-methoxy-4-(1-methylpropyl)-	4917-90-2	1254	61967.4	55715.5	49227.9	57554.6	21470.9	122466	100960	13482.1	1813.45	48641.8	859317	16218.2	4929.54	3323.19	16434.7	12192.7	13601.7	34078.8	65752.1	52539	52889.8	47057.4	24067.2	27371.5	91454.8	114086	43367.6	102427	38342.9	81465.5	40480.7	81684.8	20497.4	40109.1	67511.5	43409	7942.6	9046.21	3980.71	38516.8	12596.8	30426.5
XMW1252	108	93	150.104	C10H14O	2(1H)-Naphthalenone, 3,4,5,6,7,8-hexahydro-	13837-12-2	1312	43272.7	97020.6	144176	58008.2	5401.82	156478	7265.53	22660.3	1.51106e+06	421760	263091	228633	241256	1.05383e+06	252261	780381	1.04063e+06	498464	600492	679195	522555	637331	65157.8	32674.7	455385	661019	385487	1.05271e+06	1.03174e+06	235362	119783	168178	381848	672161	631585	429158	243.439	141.294	702267	703072	466258	148118
KMW0325	81	43	154.136	C10H18O	3-Cyclohexen-1-ol, 1-methyl-4-(1-methylethyl)-	586-82-3	1137	19457	25599.1	52918.8	12578.6	21080.5	52127.1	16211.5	9944.88	528476	138587	154634	58831.6	26362.6	93978.9	82478	246626	71930.4	148687	112011	108531	285087	229552	59795	72679.9	220763	15332	90584.9	475660	89164.1	498660	28389.3	251333	249901	18118.9	98577.7	19929.3	61716.6	26825.3	7822.58	53585.5	9586.61	4013.05
KMW0284	91	92	122.073	C8H10O	Phenylethyl Alcohol	60-12-8	1116	217943	420948	432878	228327	382755	373029	196590	346003	515212	610982	252712	193481	81261.4	116436	297699	252580	202988	464577	409063	581363	716503	910736	390949	496584	1.49469e+06	526547	733205	805749	445022	437819	183835	253743	282882	104232	89245.6	125154	79747.7	87065.2	67132.3	81269.9	53129.9	41299.2
XMW1392	91	105	148.125	C11H16	2-Methyl-7-exo-vinylbicyclo[4.2.0]oct-1(2)-ene	107914-89-6	1112	218463	428237	433910	229453	383668	373918	197058	346828	516440	613439	252583	193943	81455.1	116714	298408	253182	203472	465684	409684	582748	718211	912907	391281	497768	1.48723e+06	527802	734953	809197	446083	438862	183323	254348	283556	104480	89458.3	124156	79937.8	84633.1	67337.7	81463.6	53256.5	41397.6
WMW0180	88	110	198.162	C12H22O2	Ethyl trans-4-decenoate	76649-16-6	1347	10441.5	17457.3	27341.4	5983.7	2585.79	37818.4	12942.4	1959.95	49538.5	33759.3	14579.5	18123	10675.1	50019.6	16264.4	31405.3	48095.7	26512.7	32813.6	39630.7	44609.9	57717.1	10394.9	11270.4	53026.8	25988.5	14101	49359.6	51900.9	18471.8	16814.3	14062.5	18955.8	23806.2	20118	22689.3	2155.34	1749.21	22252.3	30003.2	12346.2	9627.54
XMW0968	107	150	150.104	C10H14O	4,7,7-Trimethylbicyclo[4.1.0]hept-3-en-2-one	81800-50-2	1314	247845	733433	1.17841e+06	376914	33174.4	1.43023e+06	32352.3	81777.1	6.08203e+06	2.62616e+06	2.4275e+06	2.13479e+06	1.94289e+06	4.21783e+06	1.53971e+06	3.26935e+06	4.29193e+06	3.21198e+06	2.30588e+06	2.57417e+06	2.3705e+06	2.69119e+06	384253	152029	2.65654e+06	1.82312e+06	1.65622e+06	3.23819e+06	3.2698e+06	2.03787e+06	725893	1.49006e+06	3.0112e+06	3.29363e+06	2.7147e+06	2.21919e+06	6387.36	3646.63	2.81352e+06	3.10632e+06	2.3326e+06	621605
D364	81	82	138.079	C7H10N2O	2-Ethoxy-3-methylpyrazine	32737-14-7	1065	1.31839e+06	997542	804563	1.46846e+06	1.49924e+06	934940	1.2555e+06	481723	338946	401476	660643	307800	424477	409698	302985	258736	354686	722063	1.0124e+06	744765	471290	530874	1.02532e+06	502139	456271	508840	376854	498917	872685	617159	748548	912242	568723	595492	800513	664684	625384	531707	535181	520763	525250	450240
XMW0124	117	89	117.058	C8H7N	m-Aminophenylacetylene	54060-30-9	1203	457049	299811	475297	421898	59161.9	1.0282e+06	955128	22697.2	301823	395131	2.80279e+06	297976	80539	47965.8	222157	78894.1	103280	46802.3	90910.5	72618.9	50811	95417	68307.9	35872.8	173728	135209	155388	522827	437149	343685	70034.8	352007	137416	50959.3	22929.6	11942	10199.4	7895.93	6538.41	23485.9	49788.9	85550
KMW0392	71	81	156.151	C10H20O	Cyclohexanol, 5-methyl-2-(1-methylethyl)-, (1.alpha.,2.alpha.,5.alpha.)-	491-02-1	1187	105866	178711	222571	365044	43741.5	373993	302769	195862	155042	443884	165616	146817	52084.7	33917.3	122470	77537.8	67352.1	47770.3	240800	185953	112709	271799	95143.4	127374	1.55654e+06	444133	410357	329212	107294	266296	1.45042e+06	165688	63402.3	53969	471334	895278	698698	253682	41861.3	57115.6	130597	6990.21
NMW0097	82	96	141.115	C8H15NO	8-Azabicyclo[3.2.1]octan-3-ol, 8-methyl-, exo-	135-97-7	1234	17015.8	238.742	670.09	35589.2	279.365	35330.9	481.53	156.682	37934.6	212372	270702	39957.4	9698.21	5373.49	17592.3	8707.33	622.331	106668	162407	124431	161643	104463	41809.2	56045	126781	60035	24551.6	1398	29472.4	255.027	29665.5	40274.6	328.457	14591.2	27042.5	8847.84	280.306	173.858	6700.15	8650.67	138.968	14021.1
XMW1137	109	67	152.12	C10H16O	Ethanone, 1-(1,3-dimethyl-3-cyclohexen-1-yl)-	51733-68-7	1161	633219	376227	324044	812133	567666	560840	563368	63308.8	236655	94304.6	312967	77233.5	290571	358973	121189	71329.2	216900	415360	647451	735423	429467	531757	388304	405900	282295	314629	91087.1	555631	497198	382468	1.01404e+06	1.40815e+06	592620	895877	569594	645464	869601	737685	429308	512767	143198	339767
D332	108	67	137.12	C9H15N	2-Nonenenitrile	29127-83-1	1194	366.338	8167.26	8838.19	17923.5	210.875	19417.6	60535.1	4260.72	737.887	11827.7	18717.9	8377.23	6176.51	8876.16	15290	9587.8	14579.1	423.229	586.357	493.138	490.167	781.977	405.381	402.2	32632.5	4103.34	52975.8	885.375	10431.9	161.471	142308	299.128	196.465	6364.17	9855.3	34369.8	34361.6	104.674	220.675	384.434	5017.59	117.173
D94	91	124	124.035	C7H8S	Benzenemethanethiol	100-53-8	1092	225951	283550	607870	73485.5	51113	356490	179422	72373.1	6.54891e+06	1.0584e+07	2.18729e+06	5.68533e+06	139850	434096	1.02577e+07	9.31148e+06	1.04437e+07	9.55585e+06	1.07043e+07	1.08318e+07	1.20476e+07	2.99503e+07	4.98373e+06	1.08428e+07	4.45249e+07	6.56158e+06	1.09084e+07	1.2401e+07	1.04831e+07	2.05996e+06	406669	1.7279e+06	4.07541e+06	666296	1.97114e+06	510612	480569	463730	262385	1.57683e+06	131382	123587
WMW0211	95	67	140.084	C8H12O2	2,4-Hexadienoic acid, ethyl ester, (2E,4E)-	2396-84-1	1094	3.87805e+06	2.73147e+06	2.28764e+06	5.6866e+06	7.69373e+06	2.32418e+06	4.64509e+06	1.67732e+06	1.46219e+06	1.42633e+06	1.84529e+06	1.0294e+06	1.53482e+06	1.3969e+06	958268	1.03118e+06	1.04898e+06	3.19028e+06	4.38248e+06	3.47753e+06	1.56972e+06	1.55779e+06	3.69634e+06	1.80434e+06	1.4415e+06	1.4263e+06	1.40846e+06	1.81374e+06	3.13112e+06	1.56377e+06	3.95012e+06	3.1868e+06	1.64817e+06	1.75485e+06	2.95727e+06	2.38317e+06	2.24549e+06	1.73109e+06	1.71776e+06	1.54925e+06	1.70823e+06	1.54453e+06
XMW0085	69	41	98.073	C6H10O	1-Propanone, 1-cyclopropyl-	6704-19-4	756	789.151	9144.04	11651.3	440.888	19233	11003.9	598.769	12900.3	9481.81	7873.15	23187.3	936.201	5565.13	4340.99	2279.16	2671.99	4509.34	11244.2	12439.6	1324.98	894.912	6607.02	13664.4	785.721	1019.06	11798	2560.36	1556.92	1162.76	162049	15555.5	160604	7681.61	9512.74	15073.7	16313.7	14145	9729.08	22931.6	19572.2	4768.86	9635.47
KMW0424	103	57	186.162	C11H22O2	Butanoic acid, 2-methyl-, hexyl ester	10032-15-2	1236	28478.7	30995.2	125148	159898	21877.7	149001	25524	24966.5	198153	256920	1.73209e+06	86947.9	66855.9	140427	136737	107326	132083	42720.8	560220	486317	53980	63078.9	10831.3	260660	57010.8	23931.6	9556.14	916737	69637.6	1.44162e+06	42029.7	188052	75987.2	12465.6	67581.3	64444	40929.3	26395.5	27418.6	78886.2	24206.6	8106.03
D219	135	136	136.052	C8H8O2	BenzAldehyde, 4-methoxy-	123-11-5	1251	66882.8	59956.6	51676.4	58798.8	20340.6	133751	110609	13272.1	2017.96	65408.2	958641	17883.7	5365.55	3605.66	19857.1	1031.31	1129.59	31294.3	73026.3	58356.2	64553.8	53249.1	26614.1	30817.7	108925	147103	1456.87	106153	24020.7	88300.5	38301.7	90223.2	13097	43581.3	74415.6	48174.8	5256.18	7730.88	4174.42	38768.1	13992.5	28572.1
XMW0655	42	57	88.052	C4H8O2	2-Butene-1,4-diol, (Z)-	6117-80-2	912	262658	315919	414426	278377	295982	402875	313848	102221	31751.4	41900.9	162541	34823.9	48140.7	86054.1	45490.6	11603.7	61174.9	36464.9	189108	160057	40117.2	62055.7	94430.9	57040.8	55299.1	27535.3	48897.1	179993	70901.4	1.98218e+06	250902	4.56261e+06	128930	201670	146978	183380	123894	123344	213434	592796	20502.7	67231.8
D194	170	169	170.073	C12H10O	o-Hydroxybiphenyl	90-43-7	1507	35864.8	8460.27	8707.34	5722.74	13300.5	9261.95	38364.3	3574.34	42960.5	107824	92114.9	42889.3	52105.9	10238.2	53499.3	38729.8	45661.4	85012.8	71644.5	75674.8	56543.1	48781.6	21563.5	55500.3	23292.6	621.572	30946.1	2494.68	83536.9	38362.4	21087.4	43943.4	66699.2	50789.4	61930.2	41665.3	81606.1	83453.4	115331	43786.1	54244	11974.1
XMW0422	57	71	198.235	C14H30	3,5-Dimethyldodecane	107770-99-0	1285	975090	769946	1.02735e+06	680629	467878	1.13623e+06	529492	259860	3.07444e+06	2.82062e+06	2.91951e+06	1.40538e+06	1.11624e+06	257661	1.38716e+06	172086	461973	557617	950059	837228	840795	717008	628184	556225	1.66563e+06	2.58672e+06	649870	3.59804e+06	3.03245e+06	1.71878e+06	1.74677e+06	1.31544e+06	1.25975e+06	2.33217e+06	680516	662307	539535	493015	350958	192184	146738	399009
XMW1463	108	126	212.141	C12H20O3	2-Oxabicyclo[2.2.2]octan-6-ol, 1,3,3-trimethyl-, acetate	57709-95-2	1344	419500	799716	1.78504e+06	281509	40735.6	2.37327e+06	676815	91835.3	2.25423e+06	3.02445e+06	2.28821e+06	1.38124e+06	705722	2.03167e+06	1.64404e+06	2.21759e+06	2.16443e+06	2.56152e+06	2.48363e+06	2.55829e+06	3.43884e+06	3.447e+06	627317	715194	3.90252e+06	2.14507e+06	2.86177e+06	3.06875e+06	3.19127e+06	2.28587e+06	940601	2.03377e+06	3.01894e+06	2.49154e+06	2.70536e+06	1.62944e+06	167600	253375	5.15416e+06	2.44691e+06	1.81531e+06	743128
XMW1473	98	126	168.115	C10H16O2	2-Cyclohexen-1-one, 4-hydroxy-3-methyl-6-(1-methylethyl)-, trans-	55955-53-8	1432	63265.7	113466	208189	29685.9	4854.83	224534	48460	15956.9	319439	226414	242481	151838	136969	142994	154814	153146	138902	193904	212260	209708	247414	240077	75869	72822.9	224575	185847	186391	206751	215267	214640	119249	242056	221358	186768	228212	190901	115384	145181	220577	189944	193385	94569
KMW0140	113	71	113.03	C5H7NS	Thiazole, 4,5-dimethyl-	3581-91-7	935	5597.19	5477.26	12657.1	3725.72	2077.41	6058.21	3999.56	1202.23	25473.9	36035.1	34094.4	41122.2	6376.08	5687.11	60031	34739.3	37096.6	22121.2	36530.7	34752.5	32376.8	73658.8	28094.9	33933.2	152579	138882	36489.2	149830	42279.1	25330.6	27765.6	16873.3	36816.8	24021.5	25410.6	7236.97	16564.6	12016.4	8664.55	17699.6	9581.75	2686.88
XMW1038	95	109	220.183	C15H24O	Longifolenaldehyde	19890-84-7	1591	28535.4	16314.2	37901.1	25288.7	11808.2	51873.8	13984.1	2625.16	298783	242563	26337.1	55297.3	27341.4	73463.5	82915.5	284094	78774.2	304673	146735	218522	241512	267525	108085	56138.3	1640973	131438	118817	148319	322355	48634.1	49235.2	115196	107274	186185	76997.3	4003.9	9333.72	21030.8	131772	151195	38489.3	16829.9
KMW0458	136	121	196.146	C12H20O2	p-Menth-8-en-3-ol, acetate	89-49-6	1259	152240	261014	193059	197243	391925	160009	171731	105416	212380	316056	1.63494e+06	94503.9	114612	43308.1	29177	44087.5	43243.7	135483	208094	175095	746334	825070	427663	194578	469559	259731	71807.8	274559	63883.9	191486	62448.3	66436.8	61400.8	154716	105217	52747.2	108946	100331	82702	40004	7332.12	56535.9
KMW0308	125	126	126.014	C6H6OS	5-Methyl-2-thiophenecarboxaldehyde	13679-70-4	1118	17987.4	24970.4	22679.9	23206.6	16226.7	38164	59010.6	9278.99	46143.3	163100	65611.2	44646.2	14933.2	8925.26	74502.6	14071.6	44168.1	68672.7	82579.6	78359.3	87323.2	112747	77890.9	102928	114636	97014.8	101323	103193	69807.6	85787.6	10304.1	60014.4	53781.7	8018.06	70826.9	37152.9	58775.3	35620.8	25505.9	11851.4	4519.79	8184.87
XMW0954	109	67	168.115	C10H16O2	Cyclopropanecarboxylic Acid, 2,2-dimethyl-3-(2-methyl-1-propenyl)-, (1R-trans)-	4638-92-0	1284	30497.3	43540.3	50229.9	46197.7	25482.2	84919.1	80197.7	33971	18755.3	76795.8	105970	33072.3	18438.1	7456.41	12968.8	3024.03	8301.97	1983.76	21083.7	14739.7	22794.5	40778.9	46115.6	14378.1	36677.3	221.891	13998.6	17627.6	43518.8	121516	15723.3	72803.1	35537	18932	16358.6	9149.41	6516.44	8042.36	14350.9	7124.42	129.259	5598.3
XMW1454	111	126	126.032	C6H6O3	Isomaltol	3420-59-5	989	829126	514871	557116	681216	287590	697290	1.17007e+06	172741	1.64982e+06	998554	1.8117e+06	598597	463456	558069	376084	202997	513112	691554	566098	546219	518401	444147	567521	405562	590845	767561	91097.8	2.02119e+06	445005	919630	2.35291e+06	487973	485288	514674	291746	516551	408599	237076	492608	160142	144345	410937
XMW0100	71	57	156.188	C11H24	Octane, 5-ethyl-2-methyl-	62016-18-6	986	558584	338386	368373	442680	191876	471450	785525	117908	1.08271e+06	672521	1.18043e+06	372146	305658	373532	248519	132104	349233	475876	391515	374658	338272	289191	384558	260098	410615	525968	53888.2	1.31908e+06	257555	603532	1.60521e+06	397499	303217	319331	170470	367388	278618	141149	339432	113917	96131.4	276749
KMW0493	135	150	150.068	C9H10O2	2-Methoxy-4-vinylphenol	7786-61-0	1316	21735	79640.9	114647	34284.1	1953.54	116185	486.401	9600.71	837829	340144	284585	300779	338644	380740	255334	350718	382277	327940	321775	338795	298379	324741	38540.6	26254.1	266439	339597	228173	400703	373227	276354	110702	180825	316143	347539	304055	314782	257.574	164.27	356729	350357	303156	76503.7
XMW0149	83	42	98.084	C5H10N2	1H-Pyrazole, 4,5-dihydro-5,5-dimethyl-	4320-85-8	983	321846	232262	248133	256969	117334	297113	541248	93461.9	724383	410114	773858	303173	249831	330952	252206	133898	251315	339112	234768	218742	200018	118348	277352	247509	254825	323679	33581.7	879793	175960	458540	1.05159e+06	402772	178468	180537	86665.9	232254	222418	105993	208690	46768.6	53572.8	192087
KMW0551	57	71	198.235	C14H30	Tetradecane	629-59-4	1400	2.64419e+06	4.59259e+06	4.70123e+06	2.52493e+06	1.01457e+06	3.56222e+06	692517	816297	5.38648e+06	2.68662e+06	5.82109e+06	2.44941e+06	2.74403e+06	1.88317e+06	1.59145e+06	1.63457e+06	1.76536e+06	2.26738e+06	2.3579e+06	2.16098e+06	2.43194e+06	2.25779e+06	3.23012e+06	1.98144e+06	3.84468e+06	2.52585e+06	1.66852e+06	1.95201e+06	2.15607e+06	3.83458e+06	4.85368e+06	4.07191e+06	3.21462e+06	2.47777e+06	2.43113e+06	2.66737e+06	1.15008e+06	988627	2.09397e+06	1.86636e+06	1.62637e+06	1.22974e+06
D359	136	135	164.131	C10H16N2	Pyrazine, 2,3-dimethyl-5-(1-methylpropyl)-	32263-00-6	1229	211397	173575	135837	160286	266943	134217	198135	67060	261058	538329	1423.42	156326	55186.4	18360.3	87152.3	31490.6	33468.3	100942	114424	73155.3	187538	137529	203848	67864.2	328874	394.784	62580.2	267035	39579.2	191340	106303	89990.4	23723.8	41655.5	34610	35882.7	45441.7	57191.1	31266	28250.1	9696.7	39954.3
D421	221	97	236.214	C16H28O	Naphtho[2,1-b]furan, dodecahydro-3a,6,6,9a-tetramethyl-	3738-00-9	1766	211751	94790.6	163205	54887.1	182718	178566	141544	20425.8	1.09944e+06	426735	164040	146023	185374	183026	110783	243055	134412	253582	96948.4	91224	350108	252780	63221.4	114461	85909	632.061	83198.7	114755	173802	273564	103358	178054	310662	137580	123958	169830	343568	120847	990390	101567	148900	143628
XMW1381	91	105	134.11	C10H14	Bicyclo[3.2.1]oct-2-ene, 3-methyl-4-methylene-	49826-53-1	1168	96575	96535.6	201643	130372	301.046	555295	266967	56398.2	337471	759805	161282	285638	70764.4	115597	225784	104857	128584	307391	1.31042e+06	881640	279496	459342	246584	118605	615564	454177	165390	1.74482e+06	77592.8	629082	581822	215629	119654	33206.9	152146	426367	379180	97625.6	23173.9	77644.9	51964.8	7231.25
XMW0533	147	148	148.035	C9H8S	3-Methylbenzothiophene	1455-18-1	1315	228708	605268	990009	288672	30566.7	1.09355e+06	20348.6	69621.2	4.96803e+06	2.16683e+06	2.14858e+06	1.76527e+06	1.69888e+06	3.87619e+06	1.31404e+06	3.27191e+06	3.84669e+06	2.98265e+06	2.09345e+06	2.32161e+06	2.08427e+06	2.26284e+06	319642	123590	2.12959e+06	1.9921e+06	1.35938e+06	2.71599e+06	2.85944e+06	1.8804e+06	900132	1.35512e+06	2.37205e+06	3.3391e+06	2.26383e+06	1.93071e+06	15000.7	10645	2.23651e+06	2.70599e+06	2.01849e+06	540881
NMW0750	45	43	132.079	C6H12O3	ParAldehyde	123-63-7	776	5.32633e+06	3.8926e+06	3.37662e+06	5.44545e+06	6.05173e+06	3.21648e+06	4.91107e+06	2.36259e+06	2.7681e+06	3.06126e+06	2.87411e+06	2.38458e+06	2.51773e+06	2.51518e+06	2.04299e+06	1.8559e+06	2.06904e+06	2.78923e+06	3.75379e+06	2.95403e+06	2.79826e+06	2.89993e+06	2.72275e+06	2.72502e+06	2.66404e+06	2.53571e+06	2.40901e+06	2.3804e+06	3.76814e+06	2.62447e+06	3.61864e+06	2.97184e+06	2.63359e+06	2.58849e+06	2.945e+06	2.54503e+06	2.48951e+06	2.59788e+06	2.48064e+06	2.69791e+06	2.76499e+06	2.66002e+06
XMW0099	57	43	184.219	C13H28	Decane, 2,3,5-trimethyl-	62238-11-3	1411	1.77704e+06	3.30002e+06	4.41827e+06	1.29292e+06	1.02547e+06	3.78763e+06	875584	341077	4.27623e+06	4.32683e+06	8.12852e+06	2.57577e+06	2.32781e+06	528646	967557	436979	488343	2.17541e+06	746842	798812	894349	899383	1.79692e+06	1.21818e+06	1.25616e+06	800780	143924	2.97646e+06	3.32084e+06	2.25594e+06	1.38118e+06	1.80711e+06	2.52091e+06	4.13217e+06	688744	1.13189e+06	895366	1.07175e+06	767052	130357	64699.9	473413
KMW0252	93	41	136.125	C10H16	1,3,7-Octatriene, 3,7-dimethyl-	502-99-8	1048	25684.5	105519	188941	29274	7007.79	74892.4	30769.1	24376.8	2.42707e+06	308193	52181.8	259422	6744.02	119358	629325	4.47949e+06	767321	4.64824e+06	1.50294e+06	2.36649e+06	862848	2.33855e+06	202833	1.09558e+06	2.30241e+06	1.84542e+07	3.44557e+06	1.6162e+07	8.65609e+06	22111.3	1.17341e+06	51681.8	19569.5	239035	1.05244e+06	37331.8	25551.4	21777	17705.8	160091	50817.6	55558.3
XMW0405	127	126	127.1	C7H13NO	4-Piperidinone, 1,3-dimethyl-	4629-80-5	1065	1.74204e+06	1.36312e+06	1.22123e+06	1.8266e+06	1.84482e+06	1.32804e+06	1.52664e+06	664828	944850	657394	1.50202e+06	498280	747808	343638	237009	167604	306329	984345	1.1292e+06	883598	711125	627625	1.20166e+06	818699	606745	735898	455706	1.26872e+06	1.61243e+06	818556	931685	978787	1.03796e+06	1.33556e+06	1.01715e+06	973792	855411	764178	810132	596237	639742	736182
XMW1372	55	69	296.272	C19H36O2	(Z)-Ethyl heptadec-9-enoate	1089325-29-0	2071	47672.1	121502	199197	19098.6	10279.8	226341	56099.9	13498.1	90941.6	192848	76452.1	85015.6	110794	15419.8	77718.2	40364.2	77700.1	203636	45920.6	68749.1	173782	126823	23439.9	72982	115521	34588.8	68325.9	527034	189777	292579	56221.8	223429	118902	42154.4	52540	55548.6	99727.3	66220.6	240180	43276.1	65824.1	15237.9
D352	107	123	206.167	C14H22O	2-Butenal, 2-methyl-4-(2,6,6-trimethyl-1-cyclohexen-1-yl)-	3155-71-3	1584	18136.8	51131.9	62167.1	25172	8895.12	81168.3	42945.3	4857.99	471391	211640	81494.5	106870	99532.9	204857	100693	287650	159633	293791	170262	242677	255333	241483	135527	73399.4	1.62933e+06	173258	112590	145843	294147	64022	73699.3	102352	107381	266123	84233.2	20738.7	40922	48341.1	199764	184697	49667.3	37043.4
w20	99	42	156.115	C9H16O2	.delta.-Nonalactone	3301-94-8	1396	463490	529959	609838	261600	215554	451930	153123	133777	366688	285020	638243	356896	314437	65626.9	173958	45327.1	68169.9	141966	184309	170387	136290	119875	503893	362599	220727	205856	73890.4	250629	237474	415951	509099	415543	312827	283713	154590	242148	156409	122665	86058.8	59811.7	42769.8	103943
KMW0355	41	69	140.12	C9H16O	trans,cis-2,6-Nonadien-1-ol	28069-72-9	1170	487578	444080	659627	1.0951e+06	1.56135e+06	1.20123e+06	1.08886e+06	432250	582933	1.52342e+06	362605	598080	392902	371402	472213	379405	448982	1.20774e+06	2.43758e+06	1.43819e+06	711431	729288	636680	424930	1.54141e+06	1.08457e+06	540460	2.57272e+06	542405	1.1955e+06	1.55138e+06	576612	386273	337801	418474	487387	436437	353516	336670	220691	413060	349961
XMW1396	44	152	195.126	C11H17NO2	2,6-DimethoxyamphetAmine	23690-14-4	1550	158215	445.159	71481.5	10650	395.297	99287.1	27153.6	6827.62	141291	216248	32775.8	110811	89567.9	40244.9	140062	69777.8	82135.6	199791	130768	132438	229316	240146	45565.8	97718.2	119557	43746.8	87473	48401.3	186659	106361	15228.1	115006	130446	158742	164293	100219	140833	145056	141378	107119	225173	83884.2
NMW0093	107	91	150.104	C10H14O	D-Verbenone	18309-32-5	1228	65696.2	56856.6	87112.6	61950	34808.2	87636.6	390.888	19979.3	99708.2	355684	362053	68061.2	35264.7	20297.7	100070	38477.6	52174.6	84057.5	310676	246506	510054	623150	314208	186137	723959	2.90905e+06	319970	694388	87002.7	186317	207709	89029.2	70327.4	48221.4	39238.2	60433.7	54406.7	45187.5	31276.1	37757.5	110.695	23216.5
XMW0532	96	95	138.091	C6H10N4	1H-Pyrazole-1-carboximidamide, 3,5-dimethyl-	22906-75-8	1096	9.99364e+06	6.62383e+06	5.64619e+06	1.46499e+07	1.99279e+07	5.69455e+06	1.185e+07	4.49734e+06	3.79751e+06	3.73324e+06	5.03741e+06	2.57772e+06	4.14816e+06	3.73555e+06	2.52273e+06	2.53473e+06	2.71145e+06	7.83802e+06	1.12709e+07	8.68656e+06	4.2329e+06	4.19306e+06	9.42132e+06	4.72781e+06	3.58689e+06	3.38261e+06	3.50637e+06	4.17267e+06	8.02699e+06	4.27034e+06	1.00166e+07	8.14181e+06	4.42897e+06	4.82841e+06	7.32458e+06	5.8569e+06	5.59504e+06	4.70163e+06	4.75251e+06	4.31425e+06	4.35035e+06	4.37281e+06
D349	41	55	236.214	C16H28O	8-Cyclohexadecen-1-one	3100-36-5	2072	45866.1	91885.6	163300	22221	16906.8	198387	67689.5	14241.4	92528.6	185676	47744.4	105633	132530	18616.3	82490	41311.4	53029.4	190109	54971.3	73618	149888	129840	25982.6	65379.3	101894	42842.4	64795.5	455178	172937	256851	34935.4	222787	107767	50960.7	71840.2	52664.6	120563	85614.8	293949	57338.7	70910.4	19867.9
XMW0916	91	92	226.036	C11H15Br	(5-bromopentyl)-Benzene	14469-83-1	1487	6.97926e+06	7.56727e+06	1.11556e+07	162973	186489	1.11203e+07	6.24841e+06	178525	2.07206e+07	1.65641e+08	244559812	5.56306e+07	4.07656e+06	4.99308e+06	8.47063e+07	9.71329e+06	4.13967e+07	1.72729e+08	7.05569e+07	1.00767e+08	4.02579e+07	5.9898e+07	2.61739e+07	2.18924e+07	1.14964e+08	6.8177e+07	2.45249e+07	3.26616e+07	6.04867e+07	2.2527e+07	1.23583e+07	26315261	4.12344e+07	2.76711e+07	4.00245e+07	9.60601e+06	3.39885e+07	3.50195e+07	9.01171e+06	3.78218e+07	3.42153e+07	2.00324e+07
XMW0306	74	87	144.115	C8H16O2	Heptanoic acid, methyl ester	106-73-0	1023	20484	22028.9	43844.3	17268.8	8177.46	30663.6	39821.7	13162.6	209535	178676	514911	156358	12956.7	20050.9	165251	170708	145143	35048	76257.9	75998.8	186262	175902	50882	68199.9	377149	10731.6	201918	192378	193808	205790	11022	80817.8	108389	18271.4	22208.2	11921.7	9429.47	6505.44	14430.1	17848.4	6309.44	31850.9
D176	67	55	138.104	C9H14O	2-Methyl-2,5-divinyltetrahydrofuran	104188-15-0	914	39567.5	41738.8	47384.8	53842	89134.8	47052.1	34434.7	35980.2	16772.2	10187.7	44651.1	10128	12587.3	23318.5	11963.8	3040.61	11778.6	16654.4	57709.2	47509.6	13014.9	17673.9	29148.5	16352.8	20190.2	8030.34	13334.2	99982.6	40664.5	187018	149033	385324	47666.8	82998.6	49350.7	57307.6	39933.3	30675.3	43796.7	61155.6	3851.94	35660.1
w44	71	41	216.136	C11H20O4	Butanoic acid, 2-butoxy-1-methyl-2-oxoethyl ester	7492-70-8	1356	407136	690073	1.11112e+06	339704	110942	1.27437e+06	232766	93623.1	1.34864e+06	1.45315e+06	3.46349e+06	1.16705e+06	976793	933709	958301	1.00909e+06	976484	1.10189e+06	1.16068e+06	1.14099e+06	1.22422e+06	1.17391e+06	346083	258911	1.36884e+06	1.59514e+06	833032	1.28661e+06	1.25098e+06	1.98026e+06	825835	1.68354e+06	1.26741e+06	1.22862e+06	1.15004e+06	1.03352e+06	91806	94957.8	1.11352e+06	1.06278e+06	914730	491494
XMW0788	153	77	195.053	C9H9NO4	Phenol, 4-methyl-2-nitro-, acetate (ester)	54646-55-8	1569	310710	58213.4	180422	23404	14801	177831	94249.1	9091.07	817715	1.06491e+06	250912	332635	401577	162396	356325	131739	222950	172266	664694	592680	1.28615e+06	1.32195e+06	355620	547170	263362	456187	103621	454348	421822	285555	366757	450270	484151	488491	542120	273067	415915	319406	375758	243260	441527	420718
KMW0452	133	105	148.089	C10H12O	4-(1-methylethyl)-Benzaldehyde	122-03-2	1239	11541.2	18662.2	98849.1	25091.4	238.195	125191	10727.3	17158.1	73432.9	169161	1.65455e+06	60195	67195.6	73424.7	116234	80206.3	114517	17161.9	523410	491431	46825.7	60087.4	3740.85	241034	16540.4	13512.5	9391.29	870606	34712.8	1.30752e+06	28253.1	169708	70668	2422.99	55678.4	34160.9	234.454	1617.45	20010.6	71179.1	17700	4913.87
XMW1437	125	160	159.985	C7H6Cl2	Benzene, 1,2-dichloro-4-methyl-	95-75-0	1125	25482.4	24503	21502.8	26861.2	57469.9	37104.5	59338.4	9257.91	42657.5	164816	64355.9	44845.7	14996	9341.24	76743.1	14145.5	45585.7	68991.8	82980.4	77429.5	87641.4	116887	78200.6	102929	115144	97482.1	101762	103749	70049.4	85590.4	11144.9	60303.5	54050.3	12222.4	71170.7	37248.5	59053.5	35775.1	25957.5	11921	4536.65	7411.19
WMW0197	55	41	168.115	C10H16O2	Lilac Aldehyde D	53447-47-5	1169	889863	738378	1.00104e+06	1.68383e+06	2.40924e+06	1.69421e+06	1.5817e+06	684015	920054	1.79494e+06	570285	617567	572185	642543	657637	696204	605114	1.85666e+06	3.30656e+06	1.9047e+06	1.02521e+06	891437	1.12196e+06	631635	2.03333e+06	1.56046e+06	662616	3.30832e+06	823942	1.47518e+06	2.03998e+06	1.12069e+06	615971	459902	694086	690125	780799	511467	482542	357799	621028	522291
XMW1269	102	144	203.079	C8H13NO5	L-Aspartic acid, N-acetyl-, dimethyl ester	57289-64-2	1452	533.586	170.874	466.723	1741.58	172.945	521.908	346.011	98.82	614.477	940.444	598.839	501.484	434.291	252.651	567.589	3520.29	1410.67	240.25	42283.4	33133.1	117039	118501	1503.48	1314.74	1151.53	20408.7	38228.7	304462	196350	121622	44331.5	71697.9	319.213	2461.67	19857.6	265.892	135.698	86.5623	302.84	13042.1	4319.33	22369.2
XMW0719	91	134	134.11	C10H14	p-Mentha-1,5,8-triene	21195-59-5	1111	219286	417475	429033	223966	378238	370741	194494	339949	513256	612073	248878	191426	82422.1	116931	299015	249633	200506	447708	399261	571486	699024	897581	372176	468394	1.47094e+06	518087	723184	805548	430461	442123	180768	255573	291072	103885	90619.9	121489	76951.6	84011.2	63918.2	81732.5	52200.5	41149.6
KMW0483	41	57	170.167	C11H22O	Undecanal	112-44-7	1307	253930	157674	218300	215834	205196	236331	215699	197012	376981	197468	636425	115306	169333	426140	109649	83243.4	172499	391644	823070	346226	220214	171006	640713	494148	186698	50868.3	240362	657582	430347	319535	553604	402833	158504	723688	446433	327570	264218	355250	279366	109293	16880.1	217984
NMW0129	93	68	196.146	C12H20O2	Cyclohexanol, 1-methyl-4-(1-methylethenyl)-, acetate	10198-23-9	1317	324045	460121	1.24985e+06	268306	20837.2	1.78948e+06	766217	49483.1	2.60374e+06	2.06468e+06	1.63135e+06	1.31432e+06	773518	2.02553e+06	1.25644e+06	2.30263e+06	2.12725e+06	1.80713e+06	1.09422e+06	1.23854e+06	2.14933e+06	2.01341e+06	475017	633422	3.07195e+06	814034	2.14802e+06	2.12359e+06	1.67919e+06	1.94374e+06	305753	1.45418e+06	1.87738e+06	1.99012e+06	1.02304e+06	772819	90570.7	46348.6	1.00674e+06	1.3224e+06	1.01284e+06	308864
KMW0484	59	93	154.136	C10H18O	.alpha.-Terpineol	98-55-5	1189	44467.4	48689.8	82302.4	38142.2	13863.2	185597	97210.9	28420.4	164885	90386	163075	40553.2	18351.3	28746.1	32514.2	33886	25806.1	18694.6	25706.3	26749.4	23423.2	28587.1	36423.6	22143.9	51260.9	9026.82	39084.2	75584.3	32406.3	169319	24327.1	174737	36202.4	15677.9	16559.1	21049.3	21117	14063.5	9453.77	25343.2	9927.73	6615.14
XMW1359	88	41	242.225	C15H30O2	Ethyl tridecanoate	28267-29-0	1687	119636	155000	271663	42444.8	5762.69	298689	125733	14314.4	522198	535234	167257	161308	88205	132549	241820	281046	229401	1.64445e+06	563561	840700	302364	485599	654352	615645	2.8837e+06	532063	262613	387168	320988	24060.4	207545	191907	148315	411089	394071	188104	412679	927625	584665	247271	103383	31477.2
NMW0231	164	149	206.094	C12H14O3	Phenol, 2-methoxy-4-(2-propenyl)-, acetate	93-28-7	1524	638.078	405580	694972	27381.6	43849.5	866188	5511.74	16941.5	989.412	1514.24	964.211	646.868	142.585	260.327	437.429	505.316	456.71	386.834	61428.3	62344.6	93080.3	91596.5	20264.9	392.465	151692	48276.6	28614.1	189131	123151	127891	51659.6	70064.4	296.7	69026.7	30437.4	75790.3	217.378	139.653	313.642	20598.7	47046.6	49570.6
KMW0351	150	135	150.116	C9H14N2	Pyrazine, 2,3-diethyl-5-methyl-	18138-04-0	1158	368.707	850.88	84.762	113.656	144.73	223.33	104.5	39.5803	3.98965	6.10548	3.88701	3.1586	0.644665	1.41238	2.33673	2.01913	2.5959	1.57556	3.17001	2.67961	2.72552	4.41193	2.25953	1.90822	3.06462	1.17893	2.7609	4.78602	3.54142	0.872235	1.97423	1.77638	1.25236	1.2845	2.41503	0.937345	0.884354	0.767572	1.34859	2.12976	0.617421	0.645585
NMW0255	188	131	188.047	C11H8O3	Plumbagin	481-42-5	1597	632012	432278	620578	870620	254612	711415	229142	160620	2.11302e+06	1.37567e+06	569770	550817	623619	1.04252e+06	557733	600712	1.12235e+06	859679	586248	664944	1.24581e+06	1.04267e+06	134538	359962	448164	340218	194144	930714	883273	852092	522990	789300	919522	698047	718465	460152	743514	618461	1.20236e+06	264555	439144	299005
KMW0457	120	135	135.068	C8H9NO	Ethanone, 1-(2-aminophenyl)-	551-93-9	1308	60954.4	150587	267669	77050.7	7713.09	297390	8034.67	16167.1	1.41901e+06	556032	484025	481724	488389	1.10192e+06	346908	950539	1.08765e+06	861870	573648	634461	592560	651396	83609.3	25463.5	572014	546094	381615	804096	818189	503278	201918	443425	644215	943338	621082	537153	17574.1	7127.45	611353	764481	581343	162134
D457	97	69	200.178	C12H24O2	1-Hexanol, 5-methyl-2-(1-methylethyl)-, acetate	40853-55-2	1265	251552	188452	232349	165628	131109	244540	203840	77544.5	647531	482599	935965	266939	244404	86110.7	95981.7	40799.2	64626	134705	100291	86603.5	192845	142452	161725	110475	201880	63102	23960.1	600534	630961	404703	203293	288889	292698	558814	97873.4	120224	145432	139700	80820.2	38652.1	21270.2	91494.6
XMW0542	109	41	152.12	C10H16O	1-Cyclohexene-1-carboxaldehyde, 4-(1-methylethyl)-	21391-98-0	1276	37561.7	36306.5	66899.4	50847	29135.7	111754	80466.8	12818.9	91702	446900	234259	43765.5	16181.2	18581.4	23520.3	44998.3	15969.4	272599	621318	380305	629936	443828	752430	392530	896978	658005	115531	200717	70838.1	273214	349036	159458	49603	31381.9	67101.9	130020	39341.6	21420.2	21916.3	20705.8	17921.6	121757
XMW0489	59	94	152.12	C10H16O	p-Mentha-1(7),2-dien-8-ol	65293-09-6	1163	34533	48392.3	70436.6	8126.21	20096.2	212757	50935.9	20267.3	172793	137791	131254	68984	73118	63943.8	135318	117049	104516	63198.7	103902	142906	174114	224971	85278.1	91636.8	186364	19371.9	164158	163839	82303.2	560052	15399.8	279444	156765	49518.4	31588.4	25744.4	34138.3	33200.7	15225.5	48977.6	13677.6	16932.8
D385	134	133	134.084	C8H10N2	5,6,7,8-Tetrahydroquinoxaline	34413-35-9	1212	3.20047e+06	2.22675e+06	2.89025e+06	2.81466e+06	342314	6.17591e+06	7.55256e+06	269025	3.21413e+06	4.42122e+06	3.08218e+07	2.47879e+06	577070	589879	2.43159e+06	998134	1.44115e+06	287915	725012	727746	806590	2.05996e+06	478556	589924	1.96804e+06	721828	763847	3.65083e+06	4.58401e+06	3.18684e+06	211535	3.66112e+06	1.5503e+06	767838	221468	69729.4	85996.5	74340.6	89118.5	195411	53017.3	469991
NMW0082	84	83	152.12	C10H16O	(-)-trans-Isopiperitenol	74410-00-7	1210	312150	152485	555708	195634	37134.4	727620	725986	57822.4	600360	557697	866118	157516	79709.6	94689.1	116476	76184.9	73868.2	419339	829098	847497	634571	684463	1.01672e+06	841000	1.14388e+06	35208.8	226052	456512	543460	461653	95495.5	306369	191153	163566	139014	104325	95540.3	56971.5	48716.8	32616.4	16764.5	34703
XMW0727	134	133	134.073	C9H10O	BenzAldehyde, 2,5-dimethyl-	5779-94-2	1208	3.21768e+06	2.28989e+06	2.90521e+06	2.83463e+06	468667	6.24262e+06	7.61154e+06	278159	3.26022e+06	4.45805e+06	3.12816e+07	2.50025e+06	592537	612258	2.48501e+06	1.02103e+06	1.47343e+06	307006	745233	749160	822833	2.08667e+06	496166	612583	2.04046e+06	738521	769851	3.7003e+06	4.68066e+06	3.23334e+06	294941	3.68976e+06	1.61981e+06	795052	232956	79774.1	110260	102392	98480.2	199222	56372.7	485175
XMW0006	93	91	136.125	C10H16	(+)-3-Carene	498-15-7	1010	2.13933e+06	3.59518e+06	1.0587e+07	446310	542441	5.02832e+06	1.5195e+06	745740	6.26827e+07	9.90416e+07	3.0816e+07	5.8196e+07	4.57159e+06	9.0773e+06	90791495	8.0367e+07	6.67013e+07	7.15632e+07	6.4044e+07	7.06665e+07	1.26559e+08	1.73401e+08	3.58939e+07	7.10106e+07	2.19403e+08	1.82005e+06	9.98963e+07	1.51341e+08	7.19815e+07	5.81657e+07	1.95623e+06	2.13904e+07	6.79988e+07	1.05377e+07	2.9248e+07	5.05493e+06	7.90113e+06	5.2516e+06	1.17524e+07	1.93671e+07	4.55743e+06	377890
XMW1406	121	149	164.084	C10H12O2	2'-Ethoxyacetophenone	2142-67-8	1318	173174	380687	680885	199522	18225.8	810214	172182	42357.4	3.42566e+06	1.51306e+06	1.41077e+06	1.24046e+06	1.17779e+06	1.6155e+06	999547	1.46108e+06	1.531e+06	1.38906e+06	1.39622e+06	1.39107e+06	1.69071e+06	1.59935e+06	284591	223753	1.8198e+06	1.42962e+06	1.28168e+06	1.59143e+06	1.83707e+06	1.49497e+06	485492	979696	1.42925e+06	1.40735e+06	1.30389e+06	1.06008e+06	36350.9	16720.3	1.37301e+06	1.41975e+06	1.27119e+06	333008
XMW1324	117	146	146.073	C10H10O	BenzeneacetAldehyde, .alpha.-ethylidene-	4411-89-6	1276	11065.7	40189.1	28385.6	32695.1	31251.4	28610.2	13484.6	10567.6	70206.5	294019	633253	83690.9	45124.5	14665.8	44840.7	17005.6	22739.8	15953.8	36412.1	29632.1	110722	63330.6	67500.9	55055.6	80143.1	23671.5	12151.2	96293.3	16784.1	2.12513e+06	40810.2	273577	14539.4	13055.4	18786.5	9258.55	60442.2	40793.6	13055.7	32388	5348.93	14018.3
XMW0731	133	148	148.125	C11H16	Benzene, pentamethyl-	700-12-9	1260	83490.7	76975.2	81321	60923.2	57740.9	77722	61635.1	25015.5	301379	148562	398334	129385	147728	35107.7	50370.4	11555.7	21446.4	3996.76	9114.25	5857.4	4451.49	4039.45	156.395	146.106	227.525	116.515	1492.91	239051	324178	186147	114244	183757	141814	279128	284.679	139.976	79.5614	48.7109	132.845	3348.73	5085.85	53085.1
NMW0401	130	175	175.063	C10H9NO2	Indoleacetic Acid	87-51-4	1921	19280.2	34935.7	47024.8	1891.67	9350.91	38668.8	2435.8	94.9504	425507	2609.48	24609.1	11105.2	16334.8	92498.5	2121.03	153068	18797.3	76713.1	1845.09	6973.8	276932	280393	7779.49	9922.74	19363.8	7428.66	70767	71854.4	4480.65	10932.2	3232.51	17659.3	21935.1	2781.65	18408.6	3701.93	3174.5	3638.53	4947.96	7147.59	12267.2	188469
KMW0236	99	58	141.061	C7H11NS	2-Isobutylthiazole	18640-74-9	1043	718.602	487.767	871.853	615.06	778.835	710.97	147.047	66.9341	2772.83	1046.58	2106.36	998.036	660.62	412.395	1175.35	3381.39	672.422	2242.04	1129.75	1154.3	1131.42	1909.81	161.891	889.596	2966.27	14488.7	4830.18	16972.5	6183.94	74.8257	1363.25	144.755	667.338	2409.79	1927.5	1555.9	1360.26	704.706	131.101	533.777	571.29	64.5212
XMW1310	85	57	158.131	C9H18O2	Isobutyl isovalerate	589-59-3	1005	51600.4	55296.3	76582.1	124000	77635.2	64057.5	48492.4	31520.5	276775	179249	216641	167893	60563.9	46640.6	110647	115159	121379	90761.4	159297	139212	218149	234282	87053	123468	340768	28350.6	214286	202375	362357	346655	87414.7	160105	260277	142658	41400.7	46043.2	35243.7	38605.1	45670.1	40195.4	17768.3	37146
NMW0128	121	150	150.104	C10H14O	Phenol, 4-(1-methylpropyl)-	99-71-8	1315	174508	379518	691065	198909	17570.2	816123	173974	40942	3.42493e+06	1.47902e+06	1.40583e+06	1.24025e+06	1.17802e+06	1.61397e+06	1.00654e+06	1.46067e+06	1.52809e+06	1.38786e+06	1.38928e+06	1.39506e+06	1.52692e+06	1.57234e+06	310043	226112	1.77287e+06	1.42452e+06	1.3131e+06	1.65755e+06	1.85103e+06	1.48158e+06	486299	974834	1.44042e+06	1.40895e+06	1.41259e+06	1.05887e+06	31367.7	13055	1.38263e+06	1.41833e+06	1.27134e+06	337419
WMW0020	149	93	164.084	C10H12O2	3,7,7-Trimethylbicyclo[4.1.0]hept-3-ene-2,5-dione	6617-34-1	1324	29802.6	82285.7	126006	42189.5	5999.39	146693	3833.34	9120.76	699130	284324	294149	250181	245498	451466	165440	351317	429048	349805	269622	293977	285373	296714	41489.9	17115.2	267168	302327	177788	353874	345046	299632	107461	189987	305229	355794	302869	260179	1977.62	1276.34	306945	335367	265740	72072.3
KMW0283	117	99	158.131	C9H18O2	Hexanoic acid, propyl ester	626-77-7	1097	614525	1.02091e+06	1.32302e+06	475995	201188	1.55629e+06	708599	270457	1.86185e+06	3.55308e+06	1.26563e+06	2.27595e+06	256447	312188	3.6054e+06	1.67748e+06	1.45927e+06	1.11931e+06	1.54543e+06	1.51453e+06	2.72263e+06	3.91201e+06	2.04116e+06	2.41851e+06	8.85881e+06	1.09851e+06	3.76617e+06	3.15856e+06	1.65786e+06	3.09467e+06	622144	1.96122e+06	1.27296e+06	226684	468956	460312	438090	273744	107612	572767	193174	182824
KMW0518	69	93	196.146	C12H20O2	2,6-Octadien-1-ol, 3,7-dimethyl-, acetate, (Z)-	141-12-8	1362	566378	694566	2.5805e+06	405352	46764.8	2.69558e+06	3.08657e+06	28139.4	5.29111e+06	1.2971e+07	1.6067e+06	4.02343e+06	431586	1.13114e+06	6.78863e+06	2.84403e+06	3.87549e+06	3.12151e+06	2.70677e+06	3.03466e+06	6.39047e+06	6.832e+06	2.40048e+06	3.18914e+06	1.97348e+07	1.59497e+07	4.59842e+06	1.33688e+07	2.72596e+06	2.04309e+06	5.58442e+06	1.86706e+06	2.99212e+06	609327	1.08733e+06	799583	1.41064e+06	922416	813933	925860	700118	1.45742e+06
KMW0486	122	135	178.147	C11H18N2	Pyrazine, 2,5-dimethyl-3-(3-methylbutyl)-	18433-98-2	1317	38883.6	84962.2	115824	52411.3	5309.09	122811	12993.9	17835.8	1.28519e+06	346566	214585	192586	196737	841121	259315	662474	828448	457260	454450	522430	479313	544615	59772	35530	474688	418182	342893	876853	907327	186860	102850	148699	311065	551174	457283	365676	3623.32	2666.59	502981	555565	399742	120943
XMW1246	69	87	170.131	C10H18O2	2-Butenoic acid, hexyl ester	19089-92-0	1191	7153.68	15587.8	19971.2	5569.6	1884.96	43340.3	31061.4	6279.17	548.584	839.547	534.592	356.645	58.4317	180.627	12807.3	296.488	428.596	32359.4	24248.7	21385.1	34499.4	35484.6	41809.7	57650	196565	18309.8	31128.3	10056.7	26654.3	34631	14539.5	25690	7886.06	3587.82	16550.6	11270.4	11112.8	8906.67	5704.77	5350.48	6762.12	2981.06
w04	69	41	248.214	C17H28O	4,8,12-Tetradecatrienal, 5,9,13-trimethyl-	66408-55-7	1847	37550.2	54838.3	81265	178779	6333.93	77707.8	975202	219.981	160994	212349	217617	89999.2	97320	348480	87889.1	635.992	162947	545853	99552.2	116027	60387.6	108622	19293.3	25767.8	120370	1.68821e+06	31416.7	1.13881e+06	90534.8	475751	2.24895e+06	1.86201e+06	47824.4	61635.1	32172.9	128738	82523.4	71276.1	137980	422030	24318.5	807145
XMW0228	83	70	126.104	C8H14O	Cyclohexanol, 1-ethenyl-	1940-19-8	1020	91856.8	38791.1	83911.6	60991.8	34658.6	120739	114212	114296	131356	209180	198682	86963.9	54464.7	50587.2	205591	104863	132545	108983	358648	315401	284813	386914	175051	130080	513441	30713	232140	886988	521954	663501	1.52264e+06	854397	397377	711516	695662	306346	150252	178422	246924	235636	60226.2	86766.6
XMW0036	98	70	168.115	C10H16O2	1,3-Cyclopentanedione, 4-(3-methylbutyl)-	939-86-6	1337	87761.4	84172.5	227559	123442	85876	233708	208419	29338.8	122530	278103	86480.7	86540.4	35423.9	38231.6	129886	56290.8	88011.1	72885.6	111550	111653	338155	369504	56475.6	106688	574623	32645.7	225176	209618	259344	1.10687e+06	148264	1.68117e+06	107197	85788.1	94846.2	20591.2	35197.1	41541.2	55887.1	188065	14133.9	38031.9
D435	69	41	186.108	C10H18OS	Cyclohexanone, 2-(1-mercapto-1-methylethyl)-5-methyl-	38462-22-5	1369	575346	666222	2.57043e+06	402749	46259.3	2.72554e+06	2.95847e+06	27378.9	5.43079e+06	1.29911e+07	1.62735e+06	4.03416e+06	436435	1.12705e+06	6.84252e+06	3.38934e+06	3.93924e+06	3.15226e+06	2.97086e+06	3.39188e+06	6.40147e+06	6.87785e+06	2.32723e+06	3.43986e+06	1.97384e+07	1.61416e+07	4.71518e+06	1.33714e+07	2.73945e+06	1.94271e+06	5.59353e+06	1.84174e+06	3.16517e+06	599019	1.10156e+06	754375	1.31738e+06	891625	836644	951317	654032	2.18878e+06
WMW0040	93	41	136.125	C10H16	trans-.beta.-Ocimene	3779-61-1	1049	24749.4	100331	186692	28437.4	6412.86	72482.7	29244.6	24220.1	2.32294e+06	296230	53621	258132	6332.46	117707	585143	3.89651e+06	664113	4.26786e+06	1.30664e+06	1.99349e+06	833313	2.25929e+06	201531	987264	2.22662e+06	1.78891e+07	3.33018e+06	1.66234e+07	7.47815e+06	21613	1.11515e+06	50624	17891.9	236174	989864	35868.6	25165.3	20881.3	17605.6	159832	49282	53586
NMW0441	91	92	272.25	C20H32	(4aS,4bS,10aS)-7-Isopropyl-1,1,4a-trimethyl-1,2,3,4,4a,4b,5,9,10,10a-decahydrophenanthrene	122712-77-0	2040	5.55001e+06	808532	854002	60821.4	836869	1.05777e+06	5.60168e+06	515808	1.51581e+07	9.3427e+06	3.43899e+06	4.28316e+06	5.64565e+06	1.81614e+06	4.20667e+06	6.383e+06	3.28023e+06	3.92389e+07	4.69702e+06	8.95443e+06	2.41376e+07	2.44052e+07	2.40335e+06	1.33297e+07	9.28039e+06	127083	8.31149e+06	2.77993e+06	5.4485e+06	3.82028e+06	4.30941e+06	9.47821e+06	2.81234e+07	6.66471e+06	2.61458e+07	7.29964e+06	1.47498e+07	1.24897e+07	1.9767e+07	6.34845e+06	8.90404e+06	5.94312e+06
KMW0220	93	91	136.125	C10H16	3-Carene	13466-78-9	1009	2.1397e+06	3.59895e+06	1.063e+07	445632	542506	5.03227e+06	1.51668e+06	745987	6.40124e+07	9.81599e+07	3.15957e+07	5.98464e+07	4.58434e+06	9.13083e+06	9.02379e+07	7.92341e+07	6.75688e+07	7.20121e+07	6.52055e+07	7.09114e+07	1.2546e+08	1.73654e+08	3.67902e+07	7.14714e+07	2.198e+08	1.82367e+06	9.80148e+07	1.51234e+08	7.19598e+07	5.98898e+07	1.92934e+06	2.1743e+07	6.88449e+07	1.0595e+07	2.91494e+07	5.05897e+06	7.90648e+06	5.24884e+06	1.18354e+07	1.96543e+07	4.55864e+06	377997
D408	81	96	172.146	C10H20O2	(1Alpha,3beta,4beta)-p-menthane-3,8-diol	3564-95-2	1355	3.59291e+06	7.84775e+06	1.12969e+07	5.21297e+06	626264	1.37204e+07	4.73381e+06	1.31638e+06	4.50169e+07	2.91973e+07	1.84792e+07	1.08604e+07	9.03125e+06	3.29119e+07	1.45103e+07	3.20118e+07	2.73846e+07	2.57764e+07	2.65701e+07	2.7829e+07	2.78425e+07	3.34965e+07	6.53308e+06	6.42196e+06	3.45172e+07	3.65782e+07	1.72207e+07	4.01948e+07	3.66651e+07	2.0884e+07	9.4072e+06	1.65331e+07	1.9134e+07	1.95092e+07	2.77106e+07	2.11531e+07	1.98683e+06	1.1807e+06	2.93415e+07	3.13324e+07	1.75474e+07	1.40686e+07
NMW0033	95	67	95.037	C5H5NO	2(1H)-Pyridinone	142-08-5	1094	4.03158e+06	2.90411e+06	2.44064e+06	5.94146e+06	7.91858e+06	2.52745e+06	4.86141e+06	1.76657e+06	1.52996e+06	1.51718e+06	2.08557e+06	1.07444e+06	1.60222e+06	1.444e+06	977173	1.02911e+06	1.07213e+06	3.27866e+06	4.55347e+06	3.62606e+06	1.69259e+06	1.69919e+06	3.86258e+06	1.86247e+06	1.56339e+06	1.46755e+06	1.49969e+06	1.93973e+06	3.28176e+06	1.79459e+06	4.19688e+06	3.50158e+06	1.75539e+06	1.89261e+06	3.13616e+06	2.57261e+06	2.37848e+06	1.86248e+06	1.85052e+06	1.6904e+06	1.64421e+06	1.69391e+06
XMW0110	57	71	198.235	C14H30	Dodecane, 4,6-dimethyl-	61141-72-8	1325	1.99508e+06	1.47024e+06	1.77528e+06	1.2677e+06	1.03126e+06	1.88007e+06	815586	527764	6.00931e+06	3.76525e+06	5.15627e+06	2.09096e+06	2.12234e+06	533580	927458	296495	469238	1.01236e+06	822329	736010	995271	796296	1.08643e+06	987702	1.0715e+06	957750	283278	4.86588e+06	5.35675e+06	3.27073e+06	1.53267e+06	2.65584e+06	2.18528e+06	4.03499e+06	919107	983529	824157	894580	645155	174096	107015	699796
NMW0118	104	132	132.058	C9H8O	1H-Inden-1-one, 2,3-dihydro-	83-33-0	1292	4377.3	21380.4	45608.4	20977.2	6921.71	40616	20264.1	1782.36	18484.3	96665.8	1182.02	31563	8830.63	2611.85	43355.9	5328.92	25433.5	7909.83	47235	49011.6	28699.5	32375.3	6208.85	13523.8	81183.4	186850	20898.9	95589	7520.48	11692.4	98518.6	10878	11831.8	10169.8	14915.3	17102.6	8795.99	4266.02	2505.21	8394.43	2820.87	2020.82
D270	89	71	158.131	C9H18O2	Propanoic acid, 2-methyl-, pentyl ester	2445-72-9	1057	35.3108	177.83	360.645	20.3209	366.182	38.8728	28.0607	194.831	1006.26	1748.19	97.9432	1194.49	7.83876	19.3225	1771.72	1207.2	1293.77	1461.47	1519.55	1891.65	3917	8061.42	1479.42	2630.04	16580	15.181	5108.27	2635.15	1876.52	22.414	31.3109	38.3741	897.297	406.596	901.511	18.0628	17.59	10.7587	19.7059	38.9783	8.64678	8.96608
KMW0313	112	41	154.136	C10H18O	Cyclohexanone, 5-methyl-2-(1-methylethyl)-, trans-	89-80-5	1154	271995	175945	139956	252261	298557	303161	326768	65822.7	965394	444159	468261	265083	236573	127237	102732	35989.9	84206.4	364785	258888	329514	194450	90402.1	301634	325379	219427	61637	45414.3	318135	442218	398534	264425	593948	190362	445201	179706	279202	793717	633128	243533	32362.9	16066.4	80602.4
XMW0643	82	97	140.095	C7H12N2O	Butyramide, 2-cyano-2-ethyl-	18705-38-9	1287	52631.7	197666	691083	367289	9686.04	657252	443638	4549.79	663354	2.6663e+06	65119.2	680829	61005.3	20410.3	856414	323169	681131	393426	962752	1.04627e+06	680404	681478	276964	609525	2.41125e+06	5.23127e+06	686385	2.65799e+06	663472	462274	2.26507e+06	525063	612250	81206.3	603890	607277	478258	212781	20840	394115	136912	6582.46
KMW0280	95	43	124.089	C8H12O	3,5-Octadien-2-one	38284-27-4	1091	257.133	101.416	282.385	147.777	116.195	274.616	204.068	66.5296	232660	428037	163881	257985	15819.4	29339	431816	378905	444222	356246	438109	439075	483855	1.17782e+06	174593	422799	2.05167e+06	323506	439299	507087	387469	526388	220600	802117	147056	51349.4	84855.6	35760.6	55634.3	65240.5	22656.2	91639.3	9359.86	6642.81
NMW0031	84	42	141.115	C8H15NO	Hygrine	496-49-1	1092	213518	141865	145159	238240	278497	148611	240249	93486.1	138443	118219	148633	126176	124530	106799	75351.7	63078.9	84333.6	123041	120029	104066	121941	117287	154145	115595	122608	106544	77915.5	134303	239075	108472	163875	167097	129794	153371	128826	123327	92908.8	117483	114495	94519.4	101740	114858
NMW0065	95	110	154.136	C10H18O	Bicyclo[2.2.1]heptan-2-ol, 1,7,7-trimethyl-, (1S-endo)-	464-45-9	1170	1.19186e+06	1.39322e+06	3.12871e+06	3.03006e+06	386573	8.90545e+06	3.70296e+06	455483	3.39031e+06	2.05731e+07	4.89111e+06	5.19472e+06	696082	835023	3.21529e+06	973961	2.62111e+06	2.49516e+06	2.09547e+07	1.36096e+07	4.58292e+06	7.58819e+06	4.93649e+06	2.92613e+06	1.7036e+07	1.11714e+07	3.06494e+06	3.3476e+07	1.26193e+06	5.34339e+06	1.30632e+07	1.49211e+06	773862	496723	2.53448e+06	4.00683e+06	1.10013e+06	753172	180885	1.08753e+06	302223	131074
D346	105	77	180.115	C11H16O2	Methyl 6,6-dimethylbicyclo[3.1.1]hept-2-ene-2-carboxylate	30649-97-9	1301	106319	217045	573940	748874	28073.7	875229	198939	22743	4.92772e+06	2.47274e+06	378859	987564	751988	660485	1.09447e+06	1.40088e+06	624374	1.39319e+06	1.00927e+06	1.27765e+06	593468	551882	158814	262594	492838	1.92802e+06	188561	4.09936e+06	735584	3.13678e+06	1.31773e+06	1.22799e+06	2.52506e+06	169495	473556	2.43283e+06	9.46455e+06	2.28162e+06	108161	919295	2.60194e+06	176.778
KMW0501	136	121	196.146	C12H20O2	Dihydrocarvyl acetate	20777-49-5	1306	226813	449904	1.14714e+06	946887	31521.8	1.35587e+06	292636	27089.5	6.71338e+06	4.70072e+06	725608	2.33335e+06	1.57672e+06	909537	3.12277e+06	873581	1.17019e+06	1.77385e+06	1.9246e+06	2.40084e+06	1.59271e+06	1.78872e+06	245270	253955	818096	1.28361e+06	429842	3.6956e+06	727059	2.86251e+06	865771	1.17229e+06	1.29371e+06	423130	736235	2.36697e+06	2.43109e+06	660596	266887	686011	1.84065e+06	20656.6
XMW0540	149	164	164.12	C11H16O	Benzene, 1-methoxy-4-methyl-2-(1-methylethyl)-	31574-44-4	1230	340728	177394	983076	241309	33837.7	1.10999e+06	165194	249111	1.10683e+06	1.07898e+07	2.10342e+07	8.20467e+06	811578	944598	1.06055e+07	588444	3.50662e+06	577760	5.27026e+06	4.34691e+06	1.38591e+06	1.56237e+06	150899	2.63282e+06	800335	413465	373840	1.53776e+07	472683	2.60559e+07	391979	3.08617e+06	613188	40498.1	580972	909687	30352.8	27027.2	218042	1.02931e+06	285603	186986
XMW0477	200	185	200.048	C9H9FO4	Benzoic acid, 2-fluoro-4,5-dimethoxy-	79474-35-4	1503	499645	99920.9	125726	12659.6	67909.1	116821	482807	25593.9	501735	1.02161e+06	242495	486452	508631	105769	510543	394514	447766	809530	599635	663529	414650	409923	184495	511499	238112	22277.5	278441	118621	709492	228561	235753	391922	625509	541012	567798	484016	729774	783811	1.06537e+06	434191	438747	121010
XMW0725	84	83	152.12	C10H16O	(-)-cis-Isopiperitenol	96555-02-1	1228	73137.5	46047.2	89057.3	68876.5	69632.6	237460	278485	21202.4	280504	1.69621e+06	546116	344418	45502.9	35131.7	237867	52382.9	117344	261867	283329	245646	699273	433952	403252	269506	1.10832e+06	1.15903e+06	286010	805615	120134	353537	151652	183770	64455.1	47103.2	46047.4	72386.2	71880.9	59234.2	51100.7	35001.7	9227.31	35952.3
XMW0287	105	123	178.099	C11H14O2	Benzoic acid, 2-methylpropyl ester	120-50-3	1321	233809	637935	1.04804e+06	295008	26605.5	1.16349e+06	29643.3	72828.9	5.60009e+06	2.25536e+06	2.10243e+06	1.89758e+06	1.87579e+06	3.90363e+06	1.29576e+06	3.1078e+06	3.86173e+06	2.85465e+06	2.18252e+06	2.40962e+06	2.28128e+06	2.39521e+06	330885	125502	2.33492e+06	2.11e+06	1.48807e+06	2.83915e+06	2.93946e+06	1.8783e+06	874199	1.5701e+06	2.47644e+06	3.01734e+06	2.36171e+06	1.96522e+06	9798.82	6993.4	2.37377e+06	2.71866e+06	2.1596e+06	545031
KMW0626	159	160	202.172	C15H22	Naphthalene, 1,2,3,4-tetrahydro-1,6-dimethyl-4-(1-methylethyl)-, (1S-cis)-	483-77-2	1523	53970.1	2.07225e+06	3.17738e+06	130908	245342	3.64162e+06	89696.5	243500	405935	1674.58	1447.9	88086.1	171337	210178	636.773	142671	143553	427.799	673354	445067	1.46758e+06	1.37587e+06	148019	416.607	411195	397390	490934	2.95258e+06	1.97072e+06	1.86825e+06	872705	1.06592e+06	286.84	301.787	322568	1.21108e+06	238.905	154.095	268.011	185652	249463	538142
XMW0654	109	67	152.12	C10H16O	Ethanone, 1-(1,4-dimethyl-3-cyclohexen-1-yl)-	43219-68-7	1149	154867	342767	492708	446694	213313	1.26585e+06	444962	210589	2.66798e+06	2.94029e+06	875143	962334	344121	693605	1.13943e+06	823994	744438	316868	2.84106e+06	2.6179e+06	492524	808551	378837	252944	1.00454e+06	1.28868e+06	321991	9.93927e+06	406356	4.64313e+06	2.90766e+06	1.97987e+06	1.15259e+06	152711	324945	939479	7.49336e+06	2.05144e+06	95850.2	642765	1.01387e+06	29597
WMW0174	146	148	145.969	C6H4Cl2	Benzene, 1,2-dichloro-	95-50-1	1043	2.37683e+06	3.39777e+06	2.44974e+06	2.88956e+06	1.00603e+07	2.10884e+06	1.61043e+06	2.49285e+06	3.37391e+06	2.92493e+06	6.54086e+06	1.23628e+06	1.27966e+06	1.47386e+06	1.08015e+06	1.29769e+06	1.06907e+06	1.00561e+06	721644	682884	661335	371220	1.58033e+06	1.06222e+06	515715	713739	253996	313504	517913	1.30521e+06	778905	600074	693542	765157	823209	1.05944e+06	1.4775e+06	979794	874097	291970	426742	944296
KMW0490	99	41	156.115	C9H16O2	trans-3-Methyl-4-octanolide	39638-67-0	1288	233917	251086	289465	276355	105341	279409	240412	37941.9	542876	970641	417657	284175	247836	86143.9	247185	112307	221430	231501	278571	293629	239259	232385	219066	251489	740708	1.49352e+06	204651	1.0568e+06	479664	352644	741447	320006	291483	342465	241361	247031	249652	156888	40953.4	136890	45458.3	48383.3
XMW1409	120	93	135.105	C9H13N	(R)-(+)-1-(p-Tolyl)ethylAmine	4187-38-6	1185	86447.2	112510	139205	73876.8	111302	173044	131879	66515.3	170839	199835	292525	79127.5	57675.2	73997.5	64811.3	82337.3	65883.2	49063.9	59900.6	48570.4	39016.1	44017.9	63155.8	31599.6	69090.1	12481.9	31792.5	66483.7	54107.6	332845	128175	216708	41663.3	56969	78074.3	126053	85660.5	35277.7	43859.6	45707	52556.7	33405.9
NMW0272	127	173	173.048	C10H7NO2	Naphthalene, 2-nitro-	581-89-5	1638	6518.78	13596.4	21903.8	2847.32	35164.6	23563.4	11038.7	2835.45	22308.4	32845.3	22390.4	8815.28	4160.03	5366.16	12541.1	22221.3	6168.48	6370.87	65602.5	46592.2	157280	115605	1543.51	12240.7	11089.5	36042.7	48421.4	203784	188106	93407.4	85211.8	105826	6036.54	8388.62	30290.1	15378.9	5287.21	5895.35	15830.9	8954.55	5056.12	24754.5
XMW1007	200	117	200.07	C10H8N4O	N-(4-Methylphenyl)-2-diazo-2-cyano-acetamide	122098-07-1	1937	182409	92335.3	113494	3990.58	18115.6	76706.5	40127.8	1245.9	1.29532e+06	22765	53230	29107.2	38148.5	148702	9338.46	473544	31545.3	1.3845e+06	7635.3	191513	1.35377e+06	1.38464e+06	123702	287264	280918	3894.98	406577	216879	57757.3	125208	24351	266637	634134	86016.6	421480	173382	87896	96431.7	78027.7	163622	294644	295533
WMW0227	146	148	145.969	C6H4Cl2	Benzene, 1,4-dichloro-	106-46-7	1021	2.37197e+06	3.39617e+06	2.44491e+06	2.87767e+06	1.00551e+07	2.10622e+06	1.63177e+06	2.47078e+06	3.37e+06	2.92121e+06	6.52834e+06	1.37002e+06	1.39354e+06	1.53461e+06	1.25171e+06	1.37519e+06	1.22745e+06	1.10807e+06	664692	621561	576855	334205	1.60078e+06	1.25521e+06	512658	670431	250793	320338	499472	1.30368e+06	780065	595019	699451	790774	818969	1.05352e+06	1.50868e+06	997157	878037	291869	400422	967228
NMW0052	83	55	150.104	C10H14O	2-Methyl-6-methyleneocta-2,7-dien-4-one	539-70-8	1145	58227.3	110232	235653	262591	67925.7	264109	219587	27228.7	248839	366488	221076	147627	31225.8	41558	103426	46082.8	57173.1	62488.6	258965	247568	247263	223380	177741	154967	673878	111371	208789	284218	213064	779531	279247	272467	213892	22402.1	73016.1	118446	179128	52984.3	13338.7	35174.7	22008.6	10442.1
XMW0062	109	69	210.162	C13H22O2	2-Propenoic acid, 2-methyl-, 3,3,5-trimethylcyclohexyl ester	7779-31-9	1353	3.97992e+06	9.72926e+06	1.58405e+07	3.97621e+06	497426	1.9939e+07	1.42887e+06	1.15219e+06	2.79194e+07	2.62461e+07	2.97597e+07	1.85541e+07	1.5838e+07	22730779	1.89912e+07	2.39447e+07	2.36439e+07	2.34492e+07	2.39335e+07	2.43032e+07	2.52045e+07	2.62883e+07	4.882e+06	3.11228e+06	2.60421e+07	2.98898e+07	1.73422e+07	2.51787e+07	23857978	2.9843e+07	1.26993e+07	2.44278e+07	2.36935e+07	2.25619e+07	2.42184e+07	2.14568e+07	598623	345208	2.41653e+07	2.57571e+07	2.09523e+07	8.57308e+06
XMW1342	156	141	156.094	C12H12	Naphthalene, 1,4-dimethyl-	571-58-4	1436	90558.7	67684.1	110654	54489.6	32995.8	127140	47159.5	27635.5	136791	98795	198277	71408.7	76668.9	88501.7	68190.9	96809.7	92690.5	84761.1	93540.5	84466.6	113688	114106	77627.3	73395.5	90011	80695.6	42876.2	85971.4	110885	294268	76179	118252	75302.2	93140.2	88573.2	157218	77040.9	77986.1	99768.6	95327	56878.8	94015.4
NMW0350	124	41	222.126	C13H18O3	(S,E)-4-Hydroxy-3,5,5-trimethyl-4-(3-oxobut-1-en-1-yl)cyclohex-2-enone	39763-33-2	1800	1.26077e+06	1.36479e+06	1.51595e+06	1.15917e+06	406848	1.44757e+06	1.40149e+06	210422	6.04692e+06	4.86121e+06	1.17061e+06	1.32406e+06	1.28838e+06	1.6652e+06	1.44678e+06	1.49444e+06	1.36228e+06	2.82585e+06	1.72489e+06	1.62972e+06	3.91253e+06	3.29896e+06	1.45586e+06	1.40903e+06	1.90928e+06	3.26868e+06	1.187e+06	2.67336e+06	1.37545e+06	465417	1.85105e+06	1.50856e+06	1.3842e+06	1.4167e+06	1.60423e+06	1.61882e+06	2.05831e+06	2.56483e+06	3.58099e+06	1.51247e+06	958453	910323
XMW1089	99	41	184.146	C11H20O2	Hexanoic acid, cyclopentyl ester	5413-59-2	1325	489900	292254	356287	255418	197541	390259	415983	70121.6	1.02878e+06	2.92638e+06	1.89282e+06	587056	525564	222501	895078	421987	415425	630776	451945	540376	595794	510116	240450	474977	473824	1.83106e+06	293247	1.03212e+06	2.08522e+06	778995	483107	809715	530778	875775	98958.9	110893	145598	168014	70968.3	411009	13623.2	182754
XMW0126	119	134	134.11	C10H14	Benzene, 1-methyl-3-(1-methylethyl)-	535-77-3	1022	1.01603e+07	1.00294e+07	2.01317e+07	7.74793e+06	3.12799e+06	1.36821e+07	1.85401e+07	3.44434e+06	9.39301e+07	9.19645e+07	1.84863e+08	7.75695e+07	6.00567e+06	9.71168e+06	8.76992e+07	8.59664e+07	7.19384e+07	1.85728e+07	3.33812e+07	3.5459e+07	9.54632e+07	8.04719e+07	2.23266e+07	3.53354e+07	1.613e+08	5.3072e+06	9.5248e+07	9.59085e+07	9.09895e+07	8.55078e+07	3.77522e+06	3.71178e+07	5.19743e+07	7.74215e+06	9.18102e+06	4.58729e+06	4.11025e+06	2.66447e+06	5.54536e+06	7.40956e+06	2.95273e+06	1.45684e+07
NMW0092	41	93	154.136	C10H18O	(+)-neodihydrocarveol	18675-33-7	1226	77132.2	19883.5	77825.9	52953.3	15736.3	199775	328750	17131.1	188714	2.05636e+06	774673	327926	33423	31628.8	188742	54638.6	115069	192620	461749	403493	853097	588028	471340	209956	1.82583e+06	6.95104e+06	349219	1.31713e+06	141198	777170	331.165	235903	138504	13551.2	45335.5	21303.3	33463.1	26455.3	47350.5	75004	20179.5	81176.8
NMW0227	93	119	204.188	C15H24	(Z)-1-Methyl-4-(6-methylhept-5-en-2-ylidene)cyclohex-1-ene	13062-00-5	1515	3.21427e+07	3.49541e+07	5.40067e+07	4.5346e+06	3.4156e+06	3.15529e+07	1.37168e+07	3.2897e+06	2.57588e+08	3.3531e+08	5.50463e+08	7.08138e+07	1.31926e+08	1.10227e+08	1.00567e+08	1.4331e+08	1.01935e+08	4.25407e+08	8.70704e+07	1.47492e+08	141733862	1.64022e+08	3.01725e+07	1.25916e+08	1.31398e+08	2.08429e+08	6.45344e+07	2.59955e+08	1.29552e+08	1.66952e+08	2.18873e+07	1.50301e+08	1.78908e+08	1.37948e+08	1.24975e+08	1.07783e+08	217926265	2.6763e+08	3.79652e+08	1.52244e+08	6.33291e+07	1.33688e+08
XMW0783	95	152	152.12	C10H16O	1-Adamantanol	768-95-6	1333	682204	1.59634e+06	2.76697e+06	540475	79370.9	3.14826e+06	125935	207518	5.01322e+06	5.07083e+06	5.0856e+06	3.13285e+06	2.44983e+06	5.13519e+06	3.31501e+06	4.86229e+06	5.23494e+06	4.07886e+06	5.17479e+06	5.17686e+06	5.31947e+06	5.5595e+06	961655	395065	5.00827e+06	5.11691e+06	3.23116e+06	5.36216e+06	5.34697e+06	5.1041e+06	2.17457e+06	3.50269e+06	5.33109e+06	3.96658e+06	5.51354e+06	4.25905e+06	33529.9	16595.8	5.36009e+06	5.23448e+06	4.88275e+06	1.49789e+06
KMW0181	109	79	152.12	C10H16O	2,3-Dehydro-1,8-cineole	92760-25-3	992	390926	499188	776389	425178	84720.6	1.03163e+06	1.52388e+06	320275	431943	367540	242666	163680	135243	61763.3	318089	133488	136107	130553	144415	163941	289871	573758	239626	431182	1.30655e+06	1.79007e+06	644807	612083	460793	425211	2.74891e+06	614169	123055	78593.8	79771.3	59934.1	56332.3	61299.6	182061	92067.9	16200.3	28012.5
XMW0177	109	79	124.089	C8H12O	Ethanone, 1-(2-methyl-1-cyclopenten-1-yl)-	3168-90-9	996	391362	499363	777069	425401	84803.5	1.03291e+06	1.52498e+06	320448	432554	367838	242737	163857	135346	61807.5	318240	133576	136195	130642	144514	164050	290103	574106	239790	431478	1.30758e+06	1.79154e+06	645014	612504	461109	425630	2.7508e+06	614667	123140	78712.8	79467	59975.2	56324.3	66954.3	182186	92190.6	15954.3	28120.9
KMW0268	135	136	136.1	C8H12N2	Pyrazine, 2-ethyl-3,5-dimethyl-	13925-07-0	1084	2233.79	2784.61	731.435	2811	1042.78	1510.56	571.665	647.516	0.758512	1.15573	0.735337	0.598377	0.102347	0.238869	0.429464	0.405574	0.445472	0.367956	0.76409	0.638014	0.633688	1.04602	0.432158	0.35017	0.756761	0.248997	0.481315	1.17285	0.853146	0.165125	0.391197	0.315571	0.248137	0.267804	0.489376	0.197144	0.197046	0.134159	0.236596	0.394939	0.109747	2.55917
XMW1455	124	139	139.063	C7H9NO2	5-Amino-2-methoxyphenol	1687-53-2	1402	106485	262821	313987	142729	10301.6	299793	554.388	33740.9	1065.23	389943	1.66445e+06	318544	319480	283.253	97141.6	524.198	541.172	332996	274247	296868	460863	429203	109480	93704.3	353509	276419	285392	299320	335902	281178	286779	280198	341826	380715	354377	302046	114438	118993	372527	323509	277537	142921
KMW0515	138	126	198.162	C12H22O2	6-Octen-1-ol, 3,7-dimethyl-, acetate	150-84-5	1357	296587	160821	512408	402144	30940.8	938968	1.6533e+06	17580.3	1.63573e+06	3.80995e+06	2.08083e+06	1.15175e+06	464501	362471	1.91489e+06	985815	989300	271103	2.39516e+06	1.59227e+06	3.07155e+06	3.23208e+06	312658	1.19067e+06	3.69616e+06	7.62201e+06	2.17566e+06	3.28334e+06	1.91151e+06	3.81687e+06	511447	3.04905e+06	526000	100549	305735	34178.3	468789	236788	697180	1.8063e+06	322241	1.19766e+06
NMW0149	69	41	168.115	C10H16O2	Geranic acid	459-80-3	1355	3.36106e+06	7.08336e+06	1.21755e+07	3.81417e+06	406539	1.58258e+07	3.15166e+06	774947	1.85546e+07	1.8598e+07	1.33209e+07	1.50834e+07	1.14692e+07	1.4404e+07	1.75468e+07	1.59538e+07	1.53766e+07	1.60413e+07	1.61306e+07	1.62705e+07	1.83222e+07	1.76598e+07	4.13963e+06	5.46818e+06	1.97963e+07	2.25482e+07	1.52398e+07	1.70432e+07	1.63075e+07	1.80854e+07	1.05364e+07	1.85584e+07	1.53571e+07	1.43612e+07	1.60833e+07	1.36854e+07	1.64161e+06	1.07281e+06	1.61216e+07	1.70054e+07	1.25428e+07	8.1206e+06
D354	136	79	210.162	C13H22O2	3-Cyclohexene-1-carboxAldehyde, 4-(4-hydroxy-4-methylpentyl)-	31906-04-4	1687	2.65876e+06	5.41983e+06	9.61166e+06	2.25147e+06	613386	7.7107e+06	2.19042e+07	282224	1.0807e+07	6.06459e+06	715454	653252	528440	1.01797e+06	2.09208e+06	2.41585e+06	8.35324e+06	7.47124e+06	727114	1.46614e+06	5.05196e+06	5.56865e+06	227754	1.24333e+06	3.10528e+06	3.28747e+06	808593	1.42458e+07	4.29765e+06	965105	2.13643e+06	1.00743e+06	1.45269e+06	2.45092e+06	708800	1.07915e+06	1.07147e+06	1.65774e+06	1.6132e+06	906953	485877	681510
KMW0234	119	134	134.11	C10H14	p-Cymene	99-87-6	1027	1.07484e+07	1.06825e+07	2.10052e+07	8.2671e+06	3.2995e+06	1.40513e+07	1.9451e+07	3.58405e+06	9.81965e+07	9.48745e+07	1.9439e+08	8.05786e+07	6.28702e+06	1.01158e+07	9.65809e+07	8.99528e+07	7.60008e+07	1.94645e+07	3.87608e+07	4.05596e+07	9.83352e+07	1.0137e+08	2.46882e+07	3.6653e+07	1.67355e+08	5.20095e+06	8.8882e+07	1.02376e+08	9.41114e+07	8.85587e+07	3.86316e+06	3.87253e+07	5.36076e+07	8.10517e+06	9.41504e+06	4.77517e+06	4.23449e+06	2.75655e+06	5.74827e+06	7.65019e+06	3.03594e+06	1.52005e+07
WMW0179	81	69	152.12	C10H16O	L-Fenchone	7787-20-4	1121	69597.7	60342.8	191457	84276.7	15261.1	216525	339000	25345.9	120395	199864	183834	63569.3	28590.8	15811.5	87662.8	27080.1	43977.6	106312	216182	203999	220736	213167	200634	199045	609067	46926.8	218409	181929	201958	201884	60057.4	205753	192413	28044.7	122370	62268.8	73046.8	36250.4	30592	21763.2	11532.2	27636.1
XMW0424	95	41	166.136	C11H18O	2,6-Dimethyl-1-nonen-3-yn-5-ol	19780-98-4	1300	665385	2.78841e+06	1.04273e+07	5.20869e+06	94802.9	9.83631e+06	6.67246e+06	67729.9	9.9033e+06	3.80314e+07	1.02632e+06	9.97927e+06	592646	1.51435e+06	1.19905e+07	4.52292e+06	9.82761e+06	5.57778e+06	1.41125e+07	1.53178e+07	9.88743e+06	9.82946e+06	3.98993e+06	8.93159e+06	3.43578e+07	7.21788e+07	9.82088e+06	3.70867e+07	1.0325e+07	9.62422e+06	3.3845e+07	6.91001e+06	1.00712e+07	750323	8.88355e+06	8.8321e+06	7.1243e+06	2.88745e+06	247191	5.68274e+06	2.00856e+06	64628.8
XMW0290	73	41	129.115	C7H15NO	4-Heptanone, oxime	1188-63-2	1050	84.0603	32.4001	297.742	47.8221	37.6275	89.6161	64.4936	20.5187	1372.12	182.206	171.976	359.986	17.8945	40.6491	327.595	2127.29	499.286	2164.91	1010.32	1224.7	339.89	851.043	89.078	427.167	906.056	8923.86	1390.43	8475.88	3309.06	38.9485	673.8	74.5446	51.9239	331.135	719.354	42.7116	39.4684	23.6615	40.7849	72.5728	18.7976	20.4501
KMW0264	135	136	136.1	C8H12N2	Pyrazine, 3-ethyl-2,5-dimethyl-	13360-65-1	1081	7280.1	9164.59	2830.84	9345.93	3430.7	4976.71	1842.91	2163.3	2.55907	3.89912	2.48078	2.01924	0.345384	0.806096	1.44931	1.36866	1.50331	1.24167	2.57851	2.15303	2.13846	3.53008	1.4584	1.18162	2.55404	0.840167	1.62417	3.95813	2.87916	0.557075	1.3199	1.06465	0.837346	0.903756	1.65149	0.665203	0.664916	0.452727	0.79842	1.33272	0.370347	6.65428
D390	84	41	166.136	C11H18O	Cyclopentanone, 2-(2-hexenyl)-	34687-46-2	1320	759682	379054	444156	486810	347072	475609	369542	117976	1.54049e+06	2.1344e+06	2.20149e+06	1.33906e+06	1.03115e+06	279428	900986	180611	463942	396907	262028	264565	392637	393996	391501	566400	510528	1.03344e+06	162203	1.32085e+06	1.37303e+06	1.02994e+06	689351	986275	736092	1.34046e+06	198227	215566	160963	220080	114889	204084	24415.7	235540
XMW0685	107	122	192.151	C13H20O	(2S,6R,7S,8E)-(+)-2,7-Epoxy-4,8-megastigmadiene	108342-25-2	1325	1.59784e+06	3.76642e+06	6.55187e+06	1.24605e+06	202863	7.10093e+06	121791	524167	1.52328e+07	1.35248e+07	1.218e+07	7.59883e+06	5.74881e+06	1.16977e+07	8.09064e+06	1.01712e+07	1.17392e+07	1.23174e+07	1.36915e+07	1.37077e+07	1.3596e+07	1.3915e+07	2.43261e+06	762815	1.33591e+07	1.3947e+07	8.2235e+06	1.3369e+07	1.35336e+07	1.20758e+07	4.77032e+06	8.07961e+06	1.34361e+07	1.07776e+07	1.4845e+07	1.05055e+07	54058.5	31011.2	1.41895e+07	1.34624e+07	1.17489e+07	3.959e+06
WMW0016	95	93	196.146	C12H20O2	(-)-Bornyl acetate	5655-61-8	1287	661737	2.86141e+06	1.04208e+07	5.20557e+06	94185.5	9.82959e+06	6.62835e+06	67134.8	9.88947e+06	3.80023e+07	969625	9.9765e+06	591387	1.51403e+06	1.19839e+07	4.51903e+06	9.82628e+06	5.56995e+06	1.40966e+07	1.53021e+07	9.88096e+06	9.82121e+06	3.97537e+06	8.919e+06	3.43331e+07	7.21435e+07	9.80384e+06	3.70625e+07	1.03081e+07	9.74186e+06	33837151	6.99557e+06	1.00508e+07	749661	8.8755e+06	8.82822e+06	7.09093e+06	2.87968e+06	246954	5.68654e+06	2.00807e+06	64481
XMW1244	70	99	186.162	C11H22O2	Hexanoic acid, pentyl ester	540-07-8	1287	243627	261867	354207	302706	97628.2	362072	287170	39978.4	639807	1.28458e+06	493462	373924	264315	102383	353672	153087	309372	278714	384276	400923	328161	320563	287670	357043	1.03708e+06	2.1219e+06	295185	1.38332e+06	557880	434256	996849	374689	367915	370090	323081	276112	259712	156717	43478	177693	61949.4	52242.5
D74	135	150	150.068	C9H10O2	4-Acetylanisole	100-06-1	1348	576440	1.40187e+06	2.53015e+06	474835	61077.2	3.01511e+06	453956	149150	4.8738e+06	4.23664e+06	3.61666e+06	2.37849e+06	1.48767e+06	3.69944e+06	2.85145e+06	3.6077e+06	3.87236e+06	4.14648e+06	4.88613e+06	4.90659e+06	4.70656e+06	5.09985e+06	849724	733593	4.40965e+06	5.34514e+06	3.07115e+06	5.28137e+06	4.87155e+06	3.57638e+06	2928388	2.87094e+06	4.29237e+06	3.93562e+06	4.68159e+06	2.94214e+06	63632.6	95981.3	4.71209e+06	4.82979e+06	3.76854e+06	1.21508e+06
D360	69	128	196.146	C12H20O2	Ethyl nerate	32659-20-4	1352	3.34708e+06	7.04168e+06	1.21993e+07	3.82067e+06	406414	1.58652e+07	3.17875e+06	775025	1.84894e+07	1.84392e+07	1.35465e+07	1.51243e+07	1.14579e+07	1.47333e+07	1.74413e+07	1.6148e+07	1.55689e+07	1.61709e+07	1.62172e+07	1.63938e+07	1.81841e+07	1.7557e+07	4.14304e+06	5.57442e+06	1.9481e+07	2.19865e+07	1.52609e+07	1.70169e+07	1.64132e+07	1.77258e+07	1.05478e+07	1.82473e+07	1.56166e+07	1.46563e+07	1.62606e+07	1.3712e+07	1.65605e+06	1.0787e+06	1.62925e+07	1.70515e+07	1.2514e+07	8.16598e+06
XMW0279	67	45	114.104	C7H14O	E-1-Methoxy-4-hexene	134777-60-9	801	151879	194909	158414	298192	593444	140287	154739	249149	75556.9	136510	348442	63999.7	104187	95937.6	72056.9	49648.1	64206.1	190550	267487	259480	202706	244961	192177	126385	218422	238640	115654	418128	184357	3.68489e+06	722244	3.78191e+06	252950	363870	778074	253979	189452	212437	354658	748906	233416	202710
XMW0584	85	141	214.157	C12H22O3	2,5-Dibutoxy-2,5-dihydrofuran	20295-23-2	1441	331245	231182	244548	179284	179257	234406	185576	55001.3	1.34593e+06	655774	764166	245619	354590	100803	156292	303796	85062	899843	256612	467162	766732	776321	209702	242115	414361	77567.1	292037	569885	1.15592e+06	430698	339551	390275	528220	1.33145e+06	469102	150398	312542	478878	498475	163692	152925	242995
NMW0144	69	41	168.115	C10H16O2	Neric Acid	4613-38-1	1344	1.04671e+06	1.13615e+06	2.90857e+06	732324	94452.6	3.10316e+06	3.15388e+06	127592	4.64121e+06	6.25572e+06	2.00421e+06	1.80405e+06	1.02219e+06	3.22912e+06	2.4959e+06	2.68422e+06	2.97707e+06	2.96068e+06	3.54917e+06	3.66406e+06	7.34678e+06	8.54718e+06	1.85054e+06	2.28559e+06	1.08219e+07	2.0442e+06	3.51174e+06	5.91597e+06	6.22501e+06	3.22977e+06	1.04021e+06	2.57513e+06	2.75025e+06	2.35247e+06	2.38585e+06	1.23689e+06	303819	273059	2.58023e+06	2.54449e+06	1.37955e+06	754519
WMW0219	95	121	196.146	C12H20O2	Isobornyl acetate	125-12-2	1286	661630	2.85874e+06	1.04151e+07	5.19994e+06	93715	9.82374e+06	6.61035e+06	66255.3	9.88039e+06	3.79779e+07	969454	9.97543e+06	590698	1.51263e+06	1.19801e+07	4.51525e+06	9.82454e+06	5.56222e+06	1.40847e+07	1.52912e+07	9.87929e+06	9.82015e+06	3.96781e+06	8.90952e+06	3.43195e+07	7.21343e+07	9.79716e+06	3.70469e+07	1.0295e+07	9.73088e+06	3.38309e+07	6.97634e+06	1.00475e+07	748915	8.86872e+06	8.8249e+06	7.0875e+06	2.87605e+06	246274	5.68098e+06	2.00736e+06	62884.6
NMW0181	156	141	156.094	C12H12	Naphthalene, 1,6-dimethyl-	575-43-9	1422	36934.4	91736.4	167823	30269	5467.27	206902	3621.58	13988.7	160055	152755	156650	98768.5	91421.9	120538	85393.2	124387	112362	163246	158134	157902	152579	145800	31226.7	13869	153550	150774	93389.1	122059	134394	175978	93695.5	152348	167082	139188	167222	151054	293.033	187.263	162785	143171	126848	49543.7
D434	54	41	198.162	C12H22O2	5-Decen-1-ol, acetate, (E)-	38421-90-8	1398	270750	584697	854590	329164	59602.2	900644	55796.1	81930	1053.26	848511	1.60233e+06	689561	572894	269.83	552517	482.314	497.165	786149	782905	786898	822971	835345	282453	162657	932219	646330	542962	828466	904414	594812	618890	576994	608343	763736	864736	728093	111942	109031	588590	659277	614974	262823
KMW0348	149	150	150.116	C9H14N2	Pyrazine, 3,5-diethyl-2-methyl-	18138-05-1	1162	3728.56	8067.43	1033.41	1505.75	2497.89	2480.55	1264.96	552.389	28.9449	42.7938	54.4964	20.947	4.43011	9.8697	14.7102	18.1823	19.1844	14.3062	33.9434	27.5614	27.7394	50.3025	74.1689	16.3536	81.1847	11.5391	15.6302	33.6777	82.6789	6.1694	56.385	103.183	9.51643	175.648	52.7006	6.68407	26.5917	87.2558	8.26081	15.3796	4.16849	4.62355
KMW0500	108	91	178.099	C11H14O2	Butanoic acid, phenylmethyl ester	103-37-7	1347	9.28465e+06	2.4524e+07	3.77468e+07	9.86757e+06	1.20663e+06	4.51206e+07	808244	2.83089e+06	6.77611e+07	4.90172e+07	2.96339e+07	4.06716e+07	4.05157e+07	5.75552e+07	3.51382e+07	5.94904e+07	5.63908e+07	5.8896e+07	5.28264e+07	5.61341e+07	5.29726e+07	5.40208e+07	1.12795e+07	4.46191e+06	4.79178e+07	4.44993e+07	3.44428e+07	5.37348e+07	5.45905e+07	4.16867e+07	3.02421e+07	4.03422e+07	5.22399e+07	5.74313e+07	5.55596e+07	5.235e+07	410462	296697	5.48428e+07	5.74592e+07	4.79424e+07	1.76069e+07
NMW0006	107	150	150.104	C10H14O	2-Cyclohexen-1-one, 3-methyl-6-(1-methylethylidene)-	491-09-8	1340	1.54687e+06	3.30464e+06	6.5655e+06	1.24024e+06	153262	8.06776e+06	1.72831e+06	374285	1.19835e+07	1.0685e+07	9.36953e+06	6.04807e+06	3.69034e+06	8.89488e+06	7.32411e+06	8.84092e+06	9.19912e+06	1.10593e+07	1.0346e+07	1.06415e+07	1.25101e+07	1.27518e+07	2.29638e+06	2.49453e+06	1.16586e+07	8.32315e+06	8.3813e+06	1.28877e+07	1.21898e+07	9.53534e+06	3.69286e+06	7.56397e+06	1.1257e+07	9.67952e+06	1.16271e+07	7.18801e+06	367654	542634	1.18676e+07	1.0732e+07	9.00239e+06	3.10154e+06
WMW0172	148	147	148.089	C10H12O	TRANS-ANETHOLE	4180-23-8	1283	4246.21	5408.24	3655.58	5115.75	19245.7	4180.82	2938.68	11803.3	26046.1	133945	98200.4	11777.5	19348.5	16293.9	11189	49536	14015.4	188719	279421	436261	89304.5	126684	288900	80379.2	78352.8	122038	8522.44	52337.2	15488.4	87710.5	46742.4	37773.2	15714.7	48330.4	194851	111814	269429	502747	142616	31374.8	28143.9	34927.7
XMW0127	119	91	134.11	C10H14	o-Cymene	527-84-4	1022	1.01685e+07	1.00376e+07	2.01671e+07	7.75244e+06	3.06978e+06	1.34003e+07	1.82137e+07	3.44493e+06	9.34882e+07	9.16601e+07	1.84479e+08	7.76158e+07	6.00796e+06	9.71892e+06	8.7239e+07	8.58952e+07	7.20403e+07	1.86021e+07	3.34701e+07	3.55553e+07	9.4855e+07	8.00552e+07	2.2371e+07	3.54285e+07	1.60985e+08	5.30848e+06	9.47206e+07	9.56877e+07	9.04258e+07	8.53543e+07	3.77593e+06	3.72193e+07	5.21183e+07	7.74679e+06	9.18758e+06	4.58838e+06	4.11094e+06	2.66451e+06	5.54727e+06	7.41343e+06	2.95285e+06	1.45866e+07
NMW0229	144	115	144.058	C10H8O	2-Naphthalenol	135-19-3	1521	9967.09	296235	518552	21802.1	30192	639016	4633.46	47116.3	966.236	1232.61	1617.66	8304.14	210.114	357.668	8237.18	24183.9	25365.9	353.943	181446	104671	329217	301405	17642.2	463.411	64506.4	107403	116056	1.23605e+06	464221	772941	206705	425440	208.994	203.01	52089.8	561244	173.617	94.3803	203.624	48576.7	15204.1	71767.1
D333	119	109	194.131	C12H18O2	(+)-cis-Verbenol, acetate	29135-27-1	1279	84258.1	58229.7	137017	148191	62322.5	169541	122438	43502	521347	2.97729e+06	6.13965e+06	689540	439906	149983	421604	192783	237590	276163	614270	595566	1.03409e+06	620130	882013	460777	738520	243023	131988	878637	167094	2.09063e+07	249240	2.94127e+06	120402	97393	277574	149894	401330	591925	222022	266348	45031	115568
D306	85	41	154.136	C10H18O	1,5-Heptadien-4-ol, 3,3,6-trimethyl-	27644-04-8	1084	4.00323e+06	3.17043e+06	3.18603e+06	4.48991e+06	4.44766e+06	3.35957e+06	4.19151e+06	1.9302e+06	1.75237e+06	1.31199e+06	2.58837e+06	1.36751e+06	1.83298e+06	1.38622e+06	1.106e+06	1.01006e+06	1.25186e+06	2.50885e+06	2.70988e+06	2.09784e+06	1.98094e+06	1.82743e+06	2.70073e+06	2.21677e+06	1.5855e+06	2.18557e+06	1.21471e+06	1.74513e+06	3.10103e+06	2.61604e+06	2.85104e+06	3.52352e+06	2.59486e+06	2.63698e+06	2.86682e+06	2.64928e+06	2.09856e+06	2.32668e+06	2.3122e+06	2.01601e+06	1.98099e+06	1.17041e+06
NMW0130	138	137	138.032	C7H6O3	1,3-Benzodioxol-5-ol	533-31-3	1318	34639.8	473.175	1358.54	6364.75	7067.86	2379.24	101938	1555.71	165654	1.08051e+06	506285	164839	20694.3	36928.7	380086	149472	165858	160112	101749	132068	164944	162328	17466	163433	160518	812704	113049	155689	139233	26343.4	49102.3	61480.7	22739	7903.87	1774.54	4079.53	4737.28	6592.98	2297.7	175776	1135.5	39531.1
XMW1088	135	150	150.068	C9H10O2	4-Hydroxy-2-methylacetophenone	875-59-2	1363	2.63596e+06	6.58166e+06	1.04848e+07	2.46045e+06	332441	1.27407e+07	255029	827576	2.12352e+07	1.74002e+07	1.74311e+07	1.17867e+07	1.05144e+07	1.54084e+07	1.08918e+07	1.54937e+07	1.54908e+07	1.6526e+07	1.78434e+07	1.82715e+07	1.78291e+07	1.83838e+07	3.38413e+06	1.28642e+06	1.5973e+07	1.70561e+07	1.09015e+07	1.72394e+07	1.76608e+07	1.69127e+07	8.46825e+06	1.36638e+07	1.81852e+07	1.57831e+07	1.87696e+07	1.57818e+07	96873.2	64764.2	1.84298e+07	1.7926e+07	1.6026e+07	5.26882e+06
XMW1156	93	135	135.105	C9H13N	Cyclopentanecarbonitrile, 3-(1-methylethylidene)-	89683-72-7	1166	187148	215672	408194	410624	361.859	1.10863e+06	498191	85557.2	584252	2.25097e+06	201804	598403	143162	129724	264813	121152	212284	570801	2.33737e+06	1.56055e+06	484588	830390	500423	321307	1.66417e+06	1.17477e+06	362178	3.53582e+06	176607	1.01925e+06	1.44975e+06	324284	194141	84242.5	385867	764295	613479	159199	41199.8	146805	54209.5	184.442
XMW0520	58	104	104.033	CH4N4O2	Nitroguanidine	556-88-7	1392	262788	560238	634284	483398	36446.2	677393	24686.8	84553.6	2.22718e+06	822884	589473	792089	839665	1.07161e+06	623939	967716	1.02412e+06	1.00433e+06	886757	943567	893063	890634	279904	135853	832838	884388	603504	966072	873956	695751	695869	643836	778430	901917	869405	980270	38106.9	17568.5	866016	930083	772840	336437
D133	129	69	186.162	C11H22O2	4-Heptanol, 2,6-dimethyl-, acetate	10250-45-0	1092	1.05244e+06	886182	897534	1.14991e+06	1.07725e+06	1.00437e+06	1.13415e+06	445406	789887	820818	865763	590910	648886	413949	523444	503011	583248	818989	886183	791368	1.02467e+06	1.32481e+06	965589	756493	1.6141e+06	699254	818909	1.02465e+06	1.10645e+06	1.04913e+06	775753	1.03528e+06	976993	795115	803540	734898	754553	654287	668550	692677	570834	466055
XMW1130	99	55	177.999	C6H11BrO	6-bromo-2-Hexanone	10226-29-6	1050	142.358	56.8448	157.354	81.8001	65.8699	155.006	116.399	36.262	421.288	305.853	288.679	236.215	30.4906	71.0374	472.039	2092.36	175.091	2241.25	878.673	1067.84	658.07	1046.28	652.196	665.961	1027.79	8401.95	1301.33	8207.9	4942.63	72.9561	153.509	136.111	91.1836	79.5297	1143.08	973.036	879.018	40.9288	471.59	127.741	279.121	35.9565
XMW0961	95	93	196.146	C12H20O2	Bornyl acetate	76-49-3	1285	661542	2.85706e+06	1.04158e+07	5.19849e+06	93704.1	9.82532e+06	6.60848e+06	66210.2	9.86369e+06	3.79428e+07	969315	9.9727e+06	589733	1.50923e+06	1.19714e+07	4.50694e+06	9.82186e+06	5.55334e+06	1.40667e+07	1.52692e+07	9.87939e+06	9.81919e+06	3.95999e+06	8.88446e+06	3.4286e+07	7.21119e+07	9.79124e+06	3.70251e+07	1.02783e+07	9.63326e+06	3.38214e+07	6.95514e+06	1.00029e+07	748813	8.86695e+06	8.81962e+06	7.0652e+06	2.86961e+06	244491	5.67589e+06	2.00238e+06	62877.3
KMW0627	105	77	164.084	C10H12O2	Benzoic acid, 1-methylethyl ester	939-48-0	1217	2.67683e+06	2.55535e+06	2.00559e+06	2.97713e+06	5.12768e+06	2.15496e+06	3.86579e+06	1.08206e+06	2.53278e+06	843583	3.32613e+06	1.08615e+06	2.99305e+06	702070	315532	311705	421204	623230	394444	614572	312470	249647	1.02785e+06	772566	345955	764556	172413	451424	3.266e+06	3.68858e+06	3.29236e+06	4.43448e+06	1.39644e+06	5.1157e+06	1.15082e+06	583798	3.39964e+06	3.21966e+06	1.75935e+06	82967.3	98255.5	437857
NMW0340	106	91	213.079	C13H11NO2	Nicotinic acid benzyl ester	94-44-0	1796	614217	480290	532992	302726	178420	476378	584859	56281.9	2.83975e+06	1.20637e+06	416881	390307	607425	584624	447607	725092	401824	834545	945361	811771	1.35989e+06	1.06934e+06	382258	495530	822722	1.35524e+06	376403	829973	740269	264115	453583	469487	483655	484712	745680	685265	732161	754910	1.46066e+06	362945	300034	325473
WMW0071	182	75	182.026	C6H14S3	TriSulfur compounds, dipropyl	6028-61-1	1328	34229.2	3604.99	4534.46	8197.72	9576.29	9010.32	137614	1761.32	244097	1.52688e+06	729014	231270	34843.3	61481.8	539384	222035	236349	243190	152858	200206	250673	233107	26572.2	237202	230301	1.14091e+06	164945	232553	225409	38222.8	77475.2	81365.2	39866	16868.5	4767.35	9027.43	12491.8	11743.3	3374.68	253689	2590.49	58959.5
D246	69	93	224.178	C14H24O2	Propanoic acid, 2-methyl-, 3,7-dimethyl-2,6-octadienyl ester, (Z)-	2345-24-6	1475	549854	41608.5	86470.4	94079.5	91853.1	101261	108015	33172.8	468477	446517	104321	226855	95758.6	66154	532918	262872	199078	458583	757946	659487	856678	708904	165476	97387.6	1.75986e+06	1.00416e+06	577764	1.30302e+06	792943	684372	414818	535750	92989.8	208622	205188	67095.8	58694.5	108726	142369	62062.5	47727.6	213814
D375	191	135	206.167	C14H22O	4H-Inden-4-one, 1,2,3,5,6,7-hexahydro-1,1,2,3,3-pentamethyl-	33704-61-9	1508	20310.2	28176.7	51867.2	19731.9	3356.52	39577.9	5730.69	2282.18	215736	47707.6	1674.88	9747.37	42774.9	59249.4	14396.1	82166.4	30680.7	45797.7	138469	131201	214763	176309	15374.5	31713.4	68287	325305	75667.4	122632	157919	28510.9	8672.64	16297.5	41715.1	88799.5	165274	120073	69973.3	68677.3	106199	18586.2	12121.4	29296.6
NMW0150	135	150	192.115	C12H16O2	Phenol, 5-methyl-2-(1-methylethyl)-, acetate	528-79-0	1355	2.63732e+06	6.58427e+06	1.04415e+07	2.45478e+06	350550	1.26917e+07	253747	828002	2.12468e+07	1.74117e+07	1.74778e+07	1.17992e+07	1.03661e+07	1.54148e+07	1.09106e+07	1.55107e+07	1.54986e+07	1.65317e+07	1.78398e+07	1.82668e+07	1.78351e+07	1.83945e+07	3.38883e+06	1.28872e+06	1.5974e+07	1.7068e+07	1.09119e+07	1.7253e+07	1.76577e+07	1.69179e+07	8.47586e+06	1.36759e+07	1.81472e+07	1.57901e+07	1.87928e+07	1.58007e+07	96924.8	66452.3	1.84488e+07	1.79472e+07	1.58857e+07	5.26905e+06
XMW0384	161	189	204.188	C15H24	4,7-Methanoazulene, 1,2,3,4,5,6,7,8-octahydro-1,4,9,9-tetramethyl-, [1S-(1.alpha.,4.alpha.,7.alpha.)]-	514-51-2	1381	1.2018e+06	3.04962e+06	5.15267e+06	1.61736e+06	189953	7.4958e+06	113799	446622	2.27565e+07	9.02104e+06	8.82028e+06	7.04434e+06	8.05979e+06	1.68231e+07	4.66338e+06	1.9103e+07	1.49135e+07	1.86399e+07	1.04475e+07	1.10081e+07	1.05472e+07	1.03626e+07	2.10663e+07	1.62293e+06	2.64006e+08	1.39732e+07	5.79477e+06	1.1165e+07	1.14828e+07	8.40745e+06	4.5274e+06	6.34869e+06	9.09247e+06	1.89885e+07	1.13277e+07	1.22749e+07	1.61978e+06	1.60902e+06	9.03984e+06	1.15443e+07	7.23096e+06	2.24621e+06
XMW1092	79	91	164.084	C10H12O2	spiro[3-oxatricyclo[3.3.1.02,4]nonane-8,1'-cyclopropane]-6-one	109637-57-2	1198	268784	125429	421130	371218	200353	850242	163733	55026.9	9.40241e+06	4.02549e+06	814482	1.07562e+06	667710	1.24532e+06	626790	803361	412660	1.35656e+06	2.9271e+06	2.2221e+06	3.75927e+06	3.93492e+06	558730	580763	1.56231e+06	1.02128e+06	277951	9.26289e+06	997987	5.37067e+06	1.58552e+06	874808	5.00221e+06	722722	499531	1.61191e+06	5.27375e+06	1.86303e+06	417502	609462	836499	17679.2
D445	81	98	196.11	C11H16O3	Furfuryl hexanoate	39252-02-3	1368	115509	156546	602942	123587	12692.2	633742	472830	13583.1	1.54402e+06	2.09328e+06	441602	1.33864e+06	189736	626388	1.24339e+06	726211	1.28972e+06	550037	715724	791738	1.12298e+06	1.25754e+06	470808	551140	3.46913e+06	2.66195e+06	795847	2.44297e+06	750523	773779	930200	718669	700036	516219	443418	243517	208391	133337	355558	403545	285421	236980
KMW0516	136	121	196.146	C12H20O2	.alpha.-Terpinyl acetate	80-26-2	1350	909048	2.26175e+06	3.71086e+06	881877	118621	4.64398e+06	173515	277261	7.80526e+06	6.43627e+06	6.07208e+06	4.28241e+06	3.71995e+06	5.39464e+06	3.99514e+06	5.63491e+06	5.4288e+06	5.90412e+06	6.25993e+06	6.37694e+06	6.58833e+06	6.62818e+06	1.22843e+06	687845	6.22213e+06	6.96184e+06	4.48583e+06	7.34452e+06	6.22993e+06	5.95805e+06	3.30996e+06	4.72116e+06	6.26509e+06	5.59359e+06	6.35492e+06	5.45358e+06	260758	175451	6.1603e+06	6.08467e+06	5.52429e+06	1.87532e+06
NMW0125	120	92	138.032	C7H6O3	Salicylic Acid	69-72-7	1303	15546.1	26497.5	57974	85839.1	6619.22	163817	21495.9	2787.49	1.57335e+06	771676	36460.7	288837	102675	275956	528735	456772	197917	120061	655481	705261	220452	225377	42430	46499.2	223323	1.28381e+06	41586.4	2.60483e+06	78304.8	482374	844407	236894	671650	34091.6	82007.6	380722	4.59817e+06	1.24662e+06	27646.1	362100	1.30517e+06	4557.74
XMW0206	135	108	135.054	C5H5N5	1H-Pyrazolo[3,4-d]pyrimidin-4-amine	2380-63-4	1595	4.38267e+06	4.75358e+06	5.15847e+06	4.76421e+06	1.66343e+06	5.45873e+06	1.43837e+06	1.76038e+06	1.18535e+07	6.48004e+06	4.1817e+06	4.3109e+06	5.28358e+06	8.90933e+06	2.56721e+06	5.04585e+06	7.61406e+06	4.21676e+06	2.72703e+06	2.80761e+06	2.82733e+06	2.73549e+06	606914	1.31654e+06	2.91486e+06	3.94673e+06	662696	4.30559e+06	3.4291e+06	6.09528e+06	4.1862e+06	5.31869e+06	5.69182e+06	4.04626e+06	3.42164e+06	2.57511e+06	3.10406e+06	2.32289e+06	5.82663e+06	2.91622e+06	3.58023e+06	2.7464e+06
NMW0173	136	108	154.027	C7H6O4	2,6-dihydroxy-Benzoic Acid	303-07-1	1397	3.1526e+06	6.91755e+06	8.1379e+06	4.43049e+06	498149	8.80078e+06	330357	952536	2.25073e+07	8.75643e+06	1.54532e+07	8.97866e+06	1.03005e+07	1.13977e+07	6.70236e+06	9.05124e+06	1.03149e+07	1.11391e+07	9.21357e+06	9.96361e+06	1.06427e+07	1.08312e+07	3.24639e+06	2.19039e+06	9.16368e+06	9.11337e+06	7.32442e+06	9.60787e+06	1.00654e+07	8.14915e+06	7.42064e+06	7.5919e+06	9.17261e+06	1.17157e+07	9.17505e+06	9.87899e+06	889826	887598	1.04703e+07	1.17848e+07	8.56656e+06	4.00482e+06
WMW0056	41	55	140.12	C9H16O	4-Nonenal, (E)-	2277-16-9	1105	2.0983e+06	1.6002e+06	1.7933e+06	3.3116e+06	5.65741e+06	1.65604e+06	3.5388e+06	984489	816179	837860	1.14375e+06	545272	856434	696297	488507	489059	496925	1.73042e+06	2.25979e+06	1.65498e+06	811432	930137	1.92598e+06	1.18985e+06	1.14922e+06	1.15578e+06	922916	1.96061e+06	4.31457e+06	922554	4.21752e+06	1.98932e+06	1.12218e+06	1.24035e+06	1.68886e+06	1.54477e+06	1.38096e+06	1.14488e+06	1.1479e+06	905328	748308	863654
XMW0258	57	71	198.235	C14H30	Tridecane, 2-methyl-	1560-96-9	1364	505044	492747	836978	359156	218717	845349	249233	76132.3	1.07851e+06	901550	1.93356e+06	765930	574305	421.71	284283	880.339	804.056	384602	290297	262073	325263	272266	473367	392937	465547	334820	160486	738435	694074	1.29417e+06	564166	1.02388e+06	747426	999891	308652	282064	196544	236324	219423	94656.4	76246.9	167892
NMW0295	141	156	212.116	C10H16N2O3	Butabarbital	125-40-6	1680	1.7854e+07	94728.1	5.98851e+06	148735	77599.9	6.70656e+06	253715	348960	2.45332e+07	2.44058e+07	1.37213e+07	2.29331e+07	2.64275e+07	57544.6	2.43623e+07	2.08992e+07	2.1515e+07	3.98775e+07	2.47423e+07	26579126	2.46783e+07	2.46241e+07	4.46366e+06	2.61761e+07	2.60919e+07	4.09967e+06	1.62947e+07	1.00915e+07	3.61135e+07	5.90213e+06	6.67384e+06	2.50142e+07	2.51494e+07	2.92841e+07	2.44836e+07	2.54133e+07	2.56456e+07	3.51412e+07	3.4739e+07	2.63607e+07	2.66068e+07	8.10218e+06
NMW0073	79	107	150.104	C10H14O	Bicyclo[3.1.1]hept-2-ene-2-carboxaldehyde, 6,6-dimethyl-	564-94-3	1193	135710	248348	229340	176374	174739	245230	683097	134070	94913.1	119199	105976	53964.9	67174.7	32049	49010.4	31218.7	31124.9	31183.2	56346.5	36373.9	56848.4	107151	87293.5	68629.3	291306	226050	183249	1489.42	95783.3	185366	1.08417e+06	83758.9	477.003	49965.4	121433	202215	163021	226.61	388.608	33382.1	38126	206.622
XMW1140	164	121	164.084	C10H12O2	2-methyl-5-propan-2-ylcyclohexa-2,5-diene-1,4-dione	490-91-5	1250	2.05551e+06	37920.8	151269	1.55616e+06	10071.7	207557	898877	41704.4	2.60732e+06	868248	6.87784e+07	373312	422905	1.4415e+06	478010	4.07717e+06	802508	3.16554e+06	5.62691e+06	5.44787e+06	5.48543e+06	5.64051e+06	194806	327104	582844	2.13326e+06	667966	2.49807e+07	712423	3.46121e+06	2.10926e+06	845907	475628	41953.2	3.65035e+06	735325	60398.2	45423	205348	3.52864e+06	1.11186e+06	102899
XMW0166	69	41	152.12	C10H16O	3,7-Nonadien-2-one, 8-methyl-, (E)-	35408-14-1	1144	38139.5	76910.2	159352	99143.2	20574.2	184886	194113	11359.2	143279	154837	189821	90830.9	15202.3	22389.1	56466.1	26695.8	34025.9	43613.1	157430	162223	176689	185478	133387	127000	614084	61421.2	199081	230187	196931	374555	108899	163349	131487	9611.02	60211.9	62942.3	127848	29971.3	10880.7	18568.1	15173.4	10820.1
D79	121	150	150.068	C9H10O2	BenzAldehyde, 4-ethoxy-	10031-82-0	1334	3.28898e+06	7.2884e+06	1.28275e+07	2.52637e+06	424245	1.43045e+07	502514	1.04298e+06	2.8169e+07	2.70027e+07	2.38023e+07	1.5e+07	1.12761e+07	2.6323e+07	1.66349e+07	2.78285e+07	2.65508e+07	2.6848e+07	2.61898e+07	2.73149e+07	2.7143e+07	2.8764e+07	4.82503e+06	2.01313e+06	27144432	2.65991e+07	1.63763e+07	2.78419e+07	2.78978e+07	2.55472e+07	1.00181e+07	1.70131e+07	2.7714e+07	27666044	2.7326e+07	2.10042e+07	142547	89602.4	2.71994e+07	27817989	2.43971e+07	7.38983e+06
XMW1309	54	136	136.1	C8H12N2	Pyrazine, tetramethyl-	1124-11-4	1088	840707	1.06649e+06	301013	1.16525e+06	329775	540519	194115	227559	20284.3	52066	20333	17063.9	11184.5	7257.77	43777	20975.1	25384.2	36390.6	39698.4	40654.7	91319.8	139899	34919.3	36947.8	205175	28539.8	67530.8	90725.2	55653.2	19113.5	18367.1	24742.4	27538.8	22465	22822.7	16638.7	19737.5	21191.9	15411.3	12919.6	8818.92	7270.68
NMW0138	149	150	150.032	C8H6O3	Piperonal	120-57-0	1334	419203	969957	1.6872e+06	323616	53942.8	1.89989e+06	30120.9	136022	3.63139e+06	3.61498e+06	3.12138e+06	1.96423e+06	1.47402e+06	3.609e+06	2.17344e+06	3.52667e+06	3.57414e+06	3.43468e+06	3.53938e+06	3.57636e+06	3.51354e+06	3.66048e+06	627677	254295	3.68214e+06	3.50007e+06	2.11098e+06	3.59888e+06	3.71571e+06	3.16729e+06	1.38465e+06	2.1399e+06	3.85577e+06	3.58946e+06	3.81356e+06	2.79922e+06	13839.1	8886.23	3.89504e+06	3.70627e+06	3.343e+06	959143
XMW0544	161	81	204.188	C15H24	Azulene, 1,2,3,3a,4,5,6,7-octahydro-1,4-dimethyl-7-(1-methylethenyl)-, [1R-(1.alpha.,3a.beta.,4.alpha.,7.beta.)]-	22567-17-5	1473	216015	498223	1.10999e+06	813479	33126.7	1.37258e+06	43505.2	170551	791269	479089	67783.7	120811	171611	289606	133042	832212	334560	453394	4.51805e+06	3.30835e+06	1.17689e+07	9.34627e+06	361751	182681	3.12694e+06	2.83902e+06	4.67368e+06	2.03346e+07	1.65154e+07	1.28666e+07	7.9536e+06	9.1102e+06	142393	516255	2.46769e+06	484664	107358	141116	267672	726202	228550	2.59755e+06
KMW0544	178	163	178.099	C11H14O2	Methyleugenol	93-15-2	1403	90298.6	177149	295184	123496	41202.2	329554	44685.9	20292.4	734492	319050	453181	314844	298903	192.42	185352	172766	153984	214283	292332	281791	295329	259599	135834	190946	248930	256562	157914	231159	267812	309013	297708	365415	365912	237799	267806	258475	61093.3	78226.5	223728	210762	198964	116721
WMW0062	55	68	142.136	C9H18O	3-Nonen-1-ol, (Z)-	10340-23-5	1156	277149	63957.5	157383	282667	449966	152805	125248	161384	954.393	18155.4	832.215	10731.5	26339.6	239.349	425.74	410.752	444.05	8086.42	19121.1	13572.4	13681.5	9988.21	9892.01	6701.09	19080.1	14119.6	2040.34	240000	81880.9	323930	1.12332e+06	153070	43804.4	138222	414846	100282	15450.2	15787.8	6816.75	60482.7	134993	39636.7
KMW0442	91	117	136.089	C9H12O	3-Phenylpropanol	122-97-4	1233	101371	103955	248346	123962	117942	326212	114596	56639.9	215252	1.63379e+06	4.33099e+06	1.59281e+06	127822	89597.3	2.37316e+06	80210	411586	127014	831371	579608	276907	245150	319559	573052	338681	401.037	158700	1.57595e+06	31499.9	6.76469e+06	182872	761737	69133.5	27236.3	144043	199969	33045.7	39044.1	44755.4	185247	50031.5	47417.6
D422	69	55	172.183	C11H24O	Undecanol-5	37493-70-2	1288	166115	354286	1.03385e+06	557354	54359.2	966979	639050	22772	1.11645e+06	3.52823e+06	585623	984974	182616	184515	1.0967e+06	423311	915947	549226	1.23821e+06	1.31975e+06	911951	894680	415711	829412	3.1605e+06	6.72614e+06	902612	3.53081e+06	1.2405e+06	1.07416e+06	3.00419e+06	856648	1.23461e+06	326080	835857	827676	745949	312110	44898.2	505964	181332	31636.4
XMW0195	41	67	206.203	C15H26	1H-Cycloprop[e]azulene, decahydro-1,1,4,7-tetramethyl-, [1aR-(1a.alpha.,4.beta.,4a.beta.,7.beta.,7a.beta.,7b.alpha.)]-	28580-43-0	1373	46594.8	122223	161457	115844	17138.6	164427	16581.5	23070.7	483547	641211	984285	267251	271189	613562	502236	478297	594152	402520	513695	558885	1.33357e+06	1.59579e+06	314074	782510	2.11493e+06	905172	1.01613e+06	2.97587e+06	1.88612e+06	1.70107e+06	748298	880338	223365	711025	522506	223011	321028	251358	676595	690814	236965	284095
XMW0693	69	41	182.131	C11H18O2	2,6-Octadienoic acid, 3,7-dimethyl-, methyl ester	2349-14-6	1323	1.0319e+06	208567	252927	277579	274478	340275	3.58594e+06	68195.8	6.68721e+06	3.9177e+07	1.93506e+07	6.13404e+06	1.03973e+06	1.54396e+06	1.38812e+07	5697355	6.05436e+06	6.3644e+06	3.86914e+06	5.14356e+06	6.25251e+06	6.17935e+06	721056	6.2302e+06	6.09754e+06	2.94708e+07	4.28687e+06	6.3245e+06	6.53747e+06	1.08564e+06	2.05539e+06	2.24342e+06	1.07723e+06	802260	104449	153650	282592	279664	68184.2	6.5345e+06	52958.9	1.52573e+06
XMW1098	71	89	200.178	C12H24O2	Butanoic acid, octyl ester	110-39-4	1393	619470	1.24e+06	1.42294e+06	1.06797e+06	98611.1	1.47241e+06	84238.8	196700	5.60622e+06	1.88076e+06	1.55421e+06	1.87721e+06	2.00885e+06	2.5716e+06	1.52334e+06	2.47489e+06	2.47033e+06	2.40092e+06	1.99322e+06	2.18047e+06	2.01246e+06	2.04963e+06	677255	296629	1.83796e+06	1.90862e+06	1.37967e+06	2.59802e+06	2.28334e+06	1.58075e+06	1.62587e+06	1.47059e+06	1.76257e+06	2.33538e+06	2.09066e+06	2.19864e+06	58833.1	38248.9	2.0313e+06	2.2305e+06	1.74241e+06	772434
w23	208	193	208.146	C13H20O2	3-Hydroxy-7,8-dihydro-.beta.-ionol	172705-13-4	1700	29194	123395	199385	7625.35	10526.9	194637	20612.3	3234.1	875739	10337.2	4191.2	17876.4	166267	140701	7822.69	179153	43893.6	10759.9	503325	396992	656851	548012	93007.4	147879	472046	1.05405e+06	184209	306584	322639	1934.48	136426	3062.57	87713.5	79228.9	274060	338404	200949	203051	110772	12583.5	8990.53	47791.6
KMW0480	69	41	182.131	C11H18O2	trans-Geranic acid methyl ester	1189-09-9	1322	1.0264e+06	202610	250807	275544	272605	325680	3.57952e+06	67788.5	6.60966e+06	3.8875e+07	1.92113e+07	6.04757e+06	1.06909e+06	1.53277e+06	1.37593e+07	5.69083e+06	6.02028e+06	6.36102e+06	3.86161e+06	5.12719e+06	6.19673e+06	6.16769e+06	716046	6.18875e+06	6.04102e+06	2.92689e+07	4.2775e+06	6.34719e+06	6.49102e+06	1.07831e+06	1.94032e+06	2.232e+06	1.03293e+06	793058	103727	152667	280498	277681	67725.7	6.50958e+06	52595.3	1.51504e+06
KMW0588	94	93	154.136	C10H18O	3-Cyclohexene-1-ethanol, .beta.,4-dimethyl-	18479-68-0	1295	66972.6	272067	992234	497188	27053.9	936559	625703	7073.62	967001	3.57811e+06	122294	952223	57236.5	142093	1.16812e+06	434634	953285	531207	1.28252e+06	1.37996e+06	938930	939527	370791	826701	3.28053e+06	7.05e+06	923440	3.56976e+06	1.00984e+06	904213	3.10396e+06	695947	926805	76798.9	843281	821520	673632	275151	27064.3	541137	194014	7224.14
KMW0376	45	69	144.151	C9H20O	2-Nonanol	628-99-9	1102	218825	185965	181097	341744	491349	188379	308628	135907	93847.4	47271.2	175019	43778.4	94866.9	65783.4	33860.8	45302.1	55365.9	164047	239624	192634	80735.8	89960.1	225427	123893	115593	119241	73531	141389	250273	146802	325179	237569	134278	149902	177143	169629	176899	148664	129593	89352.6	68950	69799.7
D186	109	84	152.12	C10H16O	trans-Carveol	1197-07-5	1217	239559	313016	642291	1.03267e+06	330244	1.68699e+06	505727	148517	777180	821800	626138	410198	232008	206914	433527	269822	269566	160351	1.00555e+06	942240	702056	825943	571468	473229	607056	421999	362750	1.22521e+06	374920	3.72294e+06	2.59815e+06	2.43412e+06	507455	180360	244928	484242	319891	155774	47118.7	336095	59241.3	34844.5
XMW0722	96	68	152.084	C9H12O2	1-Cyclohexene-1-carboxAldehyde, 5,5-dimethyl-3-oxo-	56621-35-3	1285	66443.3	250274	856504	448359	3924.5	819124	559913	5393.17	749627	3.28348e+06	71721.2	860675	65406.3	120644	1.0506e+06	390969	849733	478286	1.17834e+06	1.27298e+06	850240	839274	334523	748607	2.98122e+06	6.6021e+06	836036	3.24554e+06	707996	784162	2.88837e+06	557119	775942	90047	773958	757740	592235	256323	19207.8	480486	154571	3590.76
XMW0247	132	131	202.172	C15H22	Benzene, 1-methyl-4-(1,2,2-trimethylcyclopentyl)-, (R)-	16982-00-6	1505	1.1297e+06	1.50883e+06	2.11891e+06	191093	128004	1.43766e+06	656248	125077	6.53986e+06	6.99885e+06	1433.8	2.4531e+06	3.74745e+06	1.78543e+06	2.4404e+06	2.64331e+06	1.89435e+06	5.68258e+06	2.16755e+06	2.70002e+06	3.57651e+06	4.45302e+06	1.37879e+06	2.59631e+06	2.29822e+06	2.57651e+06	2.2099e+06	4.07527e+06	3.07715e+06	2.95865e+06	660553	3.46277e+06	4.95095e+06	3.96307e+06	2.59388e+06	2.33139e+06	4.72531e+06	5.65115e+06	6.28324e+06	2.59837e+06	2.95453e+06	4.83966e+06
KMW0672	156	141	156.094	C12H12	Naphthalene, 2,6-dimethyl-	581-42-0	1407	91749.2	438892	426528	81954.9	74049	209841	150360	47308.2	107803	122932	322208	60187.4	49573.9	59398.3	29330.3	20873.7	50365	116143	37038	30440	42389	25836.2	168747	86251.1	39159.5	33452.9	5069.21	12558.5	9908.71	91363.9	44767.2	36625.5	29959.7	126118	83072.6	209714	218842	183414	160353	51028.8	29479.4	47902.5
WMW0100	55	41	142.136	C9H18O	3-Nonen-1-ol, (E)-	10339-61-4	1143	28413.1	51084.7	106256	110361	34911.9	196066	177742	36009.3	98532.4	213129	99059.3	51081.8	21925.3	23871.1	44082.5	26313.4	32698.6	40063.1	176855	146824	144590	164243	102341	72227.2	356626	72921	127762	226951	88587.9	413114	728.531	134187	130168	15087.9	41691.6	63695.7	97463.2	31927.6	15849	590.704	136.312	9294.19
D294	96	97	152.12	C10H16O	2-Cyclopenten-1-one, 2-pentyl-	25564-22-1	1292	116922	247636	923851	449195	60984.2	873645	575839	5647.54	887369	3.39558e+06	117186	891177	63541.4	128511	1.09754e+06	403884	880471	483803	1.22563e+06	1.32865e+06	881992	876878	341323	768727	3.17404e+06	6.79466e+06	889494	3.34862e+06	925547	925894	2.97196e+06	607687	841896	294293	791274	774889	647503	261374	25512.9	498756	184528	4447.63
KMW0389	95	110	154.136	C10H18O	endo-Borneol	507-70-0	1167	1.24476e+06	1.42042e+06	3.23679e+06	3.12619e+06	392871	9.30662e+06	3.89111e+06	476920	3.46713e+06	2.15049e+07	5.11443e+06	5.44596e+06	728138	873718	3.35586e+06	981928	2.73199e+06	2.58227e+06	2.19053e+07	1.42361e+07	4.82978e+06	7.84672e+06	5.1795e+06	3.03705e+06	1.77919e+07	1.14812e+07	3.19479e+06	3.49852e+07	1.27116e+06	5.56707e+06	1.34851e+07	1.55432e+06	809983	506122	2.62508e+06	4.15802e+06	1.11398e+06	768641	181717	1.12839e+06	306416	135731
XMW0599	69	84	142.063	C7H10O3	2,2,6-Trimethyl-4H-1,3-dioxin-4-one	5394-63-8	1140	37945.6	73102.3	150283	95067.6	21221.6	169056	180686	11306.4	142503	154110	200315	90182	15131.6	22282.3	56115.5	26562.6	33856.3	41755.7	153170	157774	171846	179734	131605	130096	608318	59848.8	198446	212443	192134	358739	108534	147549	130456	9566.6	59869	62560.5	124818	29553.9	10829.9	18480.8	11526.8	10737.1
XMW0791	153	77	153.043	C7H7NO3	Phenol, 4-methyl-2-nitro-	119-33-5	1250	217076	138699	140087	307115	333493	99472.4	234988	90151.7	75751.2	70268.3	138777	66164.4	80551.9	86719.9	67943.8	78408.4	74171	233483	292715	195471	80991.4	71146.2	205444	148170	81940.3	80873.8	85878	77999.6	95160.6	92733.1	185821	170317	79613.9	98549.8	184894	124257	103374	93735.2	88511.7	82071	93252.7	84942.8
NMW0334	156	141	226.132	C11H18N2O3	Pentobarbital	76-74-4	1761	424223	46205.7	63043.9	13902.5	15268.2	64076.4	94198.7	4118.04	36652.7	26207.4	11097.4	9046.35	9135.56	6434.95	14995.5	24084.9	8092.25	138178	22095.8	66704.4	138723	229119	15648.6	100363	55367.6	3333.43	68359.1	18230.6	75154.1	9279.42	8454.37	18473.8	38112.4	195429	80753.9	19724.7	17062.3	29087	67827.7	16318.5	12922.7	14065.9
KMW0303	131	103	162.068	C10H10O2	2-Propenoic acid, 3-phenyl-, methyl ester	103-26-4	1379	135298	204311	351716	144875	29818.3	311471	48602.5	41427.9	440309	211612	296831	124326	152634	257268	84006.8	185277	220786	169035	590847	487155	638806	694814	158219	391689	937287	345607	735692	2.42608e+06	1.03818e+06	1.73047e+06	777980	974151	139268	241724	324176	109579	16697.2	12282.9	121301	346948	239843	263634
KMW0378	119	91	134.073	C9H10O	1-(4-methylphenyl)-Ethanone	122-00-9	1183	818775	1.0436e+06	1.23361e+06	679794	1.03625e+06	1.51138e+06	1.28494e+06	570801	1.46778e+06	1.76812e+06	2.40743e+06	667145	532153	677451	506913	879134	577000	388273	562081	416144	393723	519216	574002	264244	626819	134256	243648	584234	506802	2.59089e+06	1.26942e+06	1.64092e+06	329754	543652	691408	1.06609e+06	847748	315624	435157	376652	493658	284686
NMW0070	105	77	148.052	C9H8O2	1,2-Propanedione, 1-phenyl-	579-07-7	1183	160776	159715	284921	140129	78413.2	556146	350098	93316.2	719401	344535	808831	242423	124362	252163	399708	265402	264560	77376.6	127844	125646	96378.5	142421	114848	71871.3	211623	35348.9	129159	306753	154025	453060	116584	476673	81715.2	67156	75257.2	89820.6	71951.3	49220.1	32047.7	70126.9	52341.9	35207.3
WMW0077	81	43	180.188	C13H24	1-Tridecyne	26186-02-7	1297	397948	157474	532438	579748	303847	734191	257277	176147	3.33261e+06	1.72122e+06	409616	777800	503175	744455	1.6041e+06	1.10122e+06	701974	440164	1.33209e+06	1.54896e+06	711591	781168	132059	255540	531088	2.06945e+06	263612	5.82317e+06	552261	1.97861e+06	4.61053e+06	1.28749e+06	1.30422e+06	917952	1.88174e+06	1.30802e+06	5.40833e+06	2.8766e+06	190026	1.07669e+06	1.8131e+06	200279
KMW0420	84	41	154.136	C10H18O	2-Cyclohexen-1-ol, 3-methyl-6-(1-methylethyl)-, trans-	16721-39-4	1208	336794	203257	676565	236864	39808	736378	749543	57108.6	606119	674900	913974	173127	79625.8	104504	128055	80924.7	81637.8	446190	832747	861482	626543	699589	1.03947e+06	874109	1.17187e+06	38884.8	236251	477827	574051	540227	98681.4	345999	203029	172320	151862	112345	117496	61310.5	53645.4	35725.1	18132.4	37134.9
KMW0539	83	55	112.052	C6H8O2	2(5H)-Furanone, 5-ethyl-	2407-43-4	966	2.22095e+06	1.97644e+06	1.70875e+06	2.69827e+06	3.1885e+06	1.94628e+06	2.90283e+06	1.25328e+06	935749	1.14194e+06	1.78117e+06	556220	896949	723924	616179	375393	716052	2.05556e+06	2.29571e+06	1.79984e+06	1.52445e+06	1.46261e+06	2.66169e+06	2.35675e+06	1.65556e+06	1.45481e+06	932027	940450	2.02113e+06	2581498	1.48063e+06	2.97677e+06	1.64186e+06	1.18312e+06	1.38149e+06	1.57658e+06	1.49438e+06	1.41727e+06	1.66747e+06	751146	766744	863101
NMW0123	81	59	172.146	C10H20O2	p-Menthane-3,8-diol, cis-1,3,trans-1,4-	3564-98-5	1301	390223	150978	529746	576645	314106	730879	258266	192540	3.31438e+06	1.68977e+06	392585	778127	510647	741334	1.58993e+06	1.0945e+06	694997	422750	1.32151e+06	1.541e+06	702983	761566	186522	253327	524433	2.06178e+06	259270	4.08059e+06	534507	1.88563e+06	4.60198e+06	1.21862e+06	1.28214e+06	915717	1.87633e+06	1.30529e+06	5.41326e+06	2.87607e+06	194921	431500	1.81031e+06	209574
D320	82	83	222.198	C15H26O	(3E,7E)-1,5,5,8-Tetramethylcycloundeca-3,7-dienol	28446-26-6	1614	125947	507898	603447	323683	105978	693683	241302	63234.9	808320	2.42079e+06	177696	809410	475163	516164	1.01345e+06	143920	765230	1.29431e+06	381411	487360	729895	514912	53451.5	50611.9	750635	198769	347831	329856	567246	598633	422854	329118	438810	155340	242571	543753	251728	585747	941306	80713.5	382175	549624
XMW0449	71	43	158.094	C8H14O3	Butanoic acid, anhydride	106-31-0	1120	81490.1	70991.9	197130	97254.8	17011.9	243637	387281	24606.2	172872	165788	239497	82343.4	37816.7	20790.7	73752	30048.2	41722.2	103838	225264	218011	224924	221855	209150	222501	674546	31967.1	229038	232931	250364	224037	90616.7	230327	236400	53448.1	124283	58683	68957	37179.9	33686.9	25802.8	10097.5	28681.1
D412	95	67	152.12	C10H16O	5,7-Octadien-4-one, 2,6-dimethyl-, (Z)-	3588-18-9	1155	354193	83863.6	247682	383787	877413	265695	228251	450643	1585.21	39594.8	1528.73	1083.95	16932.9	388.519	693.054	668.232	722.702	8586.07	36632.2	27937.2	27402.9	25642	10129	21475.4	31870.9	94427.7	817.396	367215	65306.5	516664	1.51196e+06	229367	54071.6	133872	578122	145681	349.954	19138.9	9518	101276	192468	47063.2
XMW1273	163	136	178.111	C10H14N2O	1-(5-Dimethylethyl)pyrazin-2-yl-ethan-1-one	182306-61-2	1344	138557	364442	622102	108724	20496.9	722765	15823.6	45304	1.43769e+06	1.28033e+06	952677	666618	475110	1.45399e+06	750888	1.51591e+06	1.46587e+06	1.48681e+06	1.19188e+06	1.31092e+06	1.35338e+06	1.45754e+06	200051	95963.8	1.11403e+06	966752	874475	1.51608e+06	1.444e+06	854027	310498	685096	1.3071e+06	1.47543e+06	1.3643e+06	935415	18271	31451	1.30731e+06	1.44791e+06	1.14356e+06	317917
NMW0153	107	150	150.104	C10H14O	Phenol, 4-butyl-	1638-22-8	1362	9.82948e+06	2.56098e+07	4.06723e+07	1.00837e+07	1.30746e+06	4.90077e+07	964592	3.10987e+06	7.44948e+07	5.83558e+07	6.18526e+07	4.19778e+07	4.15468e+07	5.83229e+07	37943349	6.0355e+07	5.7833e+07	6.2287e+07	5.84277e+07	6.07847e+07	5.94805e+07	5.98514e+07	1.25043e+07	4.80478e+06	5.46261e+07	5.77391e+07	3.74212e+07	5.96231e+07	6.01437e+07	5.90794e+07	3.22885e+07	49734777	5.91792e+07	6.12236e+07	6.05755e+07	5.67427e+07	482296	315880	5.95016e+07	6.12069e+07	5.29047e+07	1.90041e+07
XMW1323	120	91	148.052	C9H8O2	2(3H)-Benzofuranone, 3-methyl-	32267-71-3	1333	1.00671e+06	2.22331e+06	3.95682e+06	753766	128050	4.40456e+06	87724.1	321195	8.34976e+06	7.97591e+06	7.24631e+06	4.53808e+06	3.42086e+06	8.2381e+06	5.02497e+06	8.11085e+06	8.24128e+06	8.19423e+06	8.15231e+06	8.24889e+06	8.09176e+06	8.28706e+06	1.46361e+06	554965	9.37256e+06	7.80291e+06	4.89271e+06	8.13826e+06	8.34394e+06	7.69009e+06	3.18443e+06	5.19102e+06	8.478e+06	8.43184e+06	8.58606e+06	6.50553e+06	63034.5	28947.7	8.59696e+06	8.4861e+06	7.74128e+06	2.25208e+06
w43	42	55	114.068	C6H10O2	2-Oxepanone	502-44-3	1065	657260	473827	428851	685137	679311	498047	592387	220517	396937	306898	453599	348947	307746	207663	174185	118507	179222	327564	391407	247214	268580	252682	437699	298851	233014	240209	180182	508208	636903	444474	417523	510609	328051	437638	408472	280602	281599	241415	249098	164341	234328	242115
XMW1063	136	54	136.05	C4H4N6	4,4'-Bitriazolyl	16227-15-9	1286	365860	1.37546e+06	4.94321e+06	2.56338e+06	77383.6	4.66857e+06	3.41621e+06	52994.1	4.41245e+06	1.84857e+07	1.03689e+06	4.86507e+06	306021	748148	6.02385e+06	2.19252e+06	4.77167e+06	2.70609e+06	6.69604e+06	7.14957e+06	4.76396e+06	4.77286e+06	1.91783e+06	4.23473e+06	1.67634e+07	3.67355e+07	4.74118e+06	1.80247e+07	4.35254e+06	4.62928e+06	1.59733e+07	3.48879e+06	4.47444e+06	424750	4.29201e+06	4.30291e+06	3.49111e+06	1.44274e+06	129785	2.74356e+06	1.00138e+06	37920.6
D224	151	227	228.079	C14H12O3	Oxybenzone	131-57-7	1938	92072.9	50741.5	51198.6	7934.57	28893.9	44954	67795.6	8376.49	290954	724043	72594.8	188369	105049	63765.7	250035	87092.3	126163	455664	111773	124092	248261	239547	43769	100643	112607	6369.63	83444.7	63339.7	149934	149035	54996.8	237108	280972	96669.6	215880	110015	240910	272386	358317	97262.3	130909	102457
XMW0750	70	41	210.198	C14H26O	(E)-Tetradec-2-enal	51534-36-2	1673	1.7562e+06	217681	105566	429505	150508	4.53233e+06	1.65114e+06	96674.8	3.00004e+06	5.43758e+06	2.06678e+06	3.71633e+06	1.89902e+06	565365	3.66308e+06	1.40688e+06	3.71668e+06	3.39362e+06	5.10356e+06	4.64085e+06	3.66496e+06	3.40617e+06	1.4086e+06	6.35874e+06	3.81054e+06	4.90982e+06	1.1023e+06	3.40362e+06	3.56476e+06	754973	1.08785e+06	2.37396e+06	2.72809e+06	3.06718e+06	2.7351e+06	1.82638e+06	3.13944e+06	3.45105e+06	3.14313e+06	1.86433e+06	1.75517e+06	730098
XMW0537	133	134	134.073	C9H10O	1H-Inden-5-ol, 2,3-dihydro-	1470-94-6	1335	3.37404e+06	7.67114e+06	1.34829e+07	2.62347e+06	428563	1.50756e+07	271410	1.11126e+06	2.86899e+07	2.78491e+07	2.50062e+07	1.58132e+07	1.19493e+07	2.795e+07	1.73638e+07	2.82124e+07	2.77407e+07	2.77949e+07	2.76929e+07	2.81695e+07	28001650	2.88045e+07	4.99911e+06	1.88892e+06	2.68633e+07	2.79832e+07	1.67703e+07	2.84965e+07	2.9096e+07	2.55026e+07	1.08627e+07	1.76005e+07	2.94248e+07	2.88216e+07	2.95573e+07	2.23531e+07	147292	90502.8	2.97971e+07	2.91114e+07	2.62543e+07	7.78319e+06
NMW0127	69	41	170.131	C10H18O2	6-Octenoic Acid, 3,7-dimethyl-	502-47-6	1314	1.0274e+06	204687	252198	260652	273873	303339	3.58244e+06	68333.7	6.41564e+06	3.8868e+07	1.89462e+07	5.99672e+06	975944	1.46047e+06	1.37321e+07	5.59737e+06	5.94633e+06	6.18149e+06	3.88203e+06	5.13946e+06	6.17558e+06	6.41971e+06	715700	6.16419e+06	6.04552e+06	2.92075e+07	4.29578e+06	6.16046e+06	6.16354e+06	1.15517e+06	1.93787e+06	2.22643e+06	920542	786695	104306	153518	211164	212581	54737	6.4995e+06	45349.2	1.52122e+06
XMW0025	121	93	150.068	C9H10O2	Paroxypropione	70-70-2	1349	1.11837e+07	1.05329e+07	3.22341e+07	5.71049e+06	372363	3.26535e+07	4.25926e+07	873144	3.85175e+07	7.54392e+07	28492680	2.13099e+07	8.93794e+06	2.00533e+07	3.0866e+07	1.81272e+07	2.23791e+07	2.37415e+07	3.04348e+07	2.87743e+07	1.04013e+08	1.14728e+08	2.29618e+07	2.82943e+07	1.35255e+08	1.41217e+07	4.94318e+07	5.97203e+07	7.85432e+07	3.9594e+07	4.10856e+06	2.97609e+07	2.735e+07	1.80296e+07	2.46753e+07	6.24205e+06	6.18197e+06	7.74269e+06	2.10428e+07	1.98809e+07	8.71379e+06	1.40791e+07
D283	69	123	192.151	C13H20O	2-Buten-1-one, 1-(2,6,6-trimethyl-2-cyclohexen-1-yl)-, (E)-	24720-09-0	1395	2.75952e+06	5.67786e+06	6.47062e+06	4.7484e+06	381370	6.84374e+06	267083	862432	2.88418e+07	9.27062e+06	8.79058e+06	8.76023e+06	9.1761e+06	1.13745e+07	7.52659e+06	1.08203e+07	1.13543e+07	1.06699e+07	1.01667e+07	9.34137e+06	9.17308e+06	9.62695e+06	3.01319e+06	1.31319e+06	8.53823e+06	8.80336e+06	6.78185e+06	1.34486e+07	1.13586e+07	7.02293e+06	7.38341e+06	6.7553e+06	8.38589e+06	1.04514e+07	1.07474e+07	1.03555e+07	1.40479e+06	350284	9.38149e+06	1.00479e+07	8.06012e+06	3.5524e+06
KMW0503	119	92	151.063	C8H9NO2	Methyl anthranilate	134-20-3	1343	3.16798e+06	8.00437e+06	1.43463e+07	2.91207e+06	442364	1.76432e+07	1.06751e+06	987142	3.11336e+07	2.82806e+07	2.00284e+07	1.4608e+07	1.01734e+07	2.93562e+07	1.68093e+07	3.10744e+07	2.9803e+07	3.13282e+07	2.70219e+07	2.85602e+07	2.93262e+07	3.01827e+07	4.78514e+06	3.07813e+06	2.7944e+07	2.38222e+07	1.75991e+07	3.38698e+07	2.93134e+07	2.03134e+07	1.13331e+07	1.55392e+07	2.80791e+07	3.0641e+07	2.87387e+07	2.1888e+07	2.11464e+06	1.07239e+06	2.82327e+07	3.00883e+07	2.52526e+07	6.63997e+06
KMW0469	137	152	152.084	C9H12O2	Phenol, 4-ethyl-2-methoxy-	2785-89-9	1282	42706.5	170964	646514	313649	8679.99	609867	408830	3984.81	601904	2.40868e+06	64197.6	642607	35711.5	95267.3	786984	276705	619015	341875	899639	971816	628294	619609	245868	549002	2.24907e+06	5.00905e+06	616757	2.40606e+06	638287	584044	2.12806e+06	476522	634338	47959.7	545281	543500	539678	200668	12940.2	349139	134437	3630.79
D170	108	107	178.099	C11H14O2	p-Tolyl isobutyrate	103-93-5	1290	119193	483017	1.81828e+06	905659	24321.2	1.70765e+06	1.13969e+06	16540.9	1.68382e+06	6.56268e+06	207635	1.75456e+06	103818	262855	2.13281e+06	775507	1.72385e+06	941612	2.40119e+06	2.55669e+06	1.71546e+06	1.69189e+06	670355	1.48522e+06	5.98609e+06	1.30851e+07	1.70324e+06	6.40097e+06	1.75672e+06	1.61291e+06	5.7223e+06	1.19078e+06	1.75637e+06	137753	1.52044e+06	1.50036e+06	1.21868e+06	501330	47797	982598	350036	11623.7
XMW0047	121	150	150.104	C10H14O	Phenol, 2-(1-methylpropyl)-	89-72-5	1289	352022	1.37579e+06	5.07218e+06	2.56798e+06	79632.7	4.76701e+06	3.22984e+06	55411.1	4.82863e+06	1.82444e+07	634487	4.85584e+06	317443	756428	5.95606e+06	2.19578e+06	4.78873e+06	2.71563e+06	6.61003e+06	7.08333e+06	4.81048e+06	4.75231e+06	1.9216e+06	4.28804e+06	1.66732e+07	3.61196e+07	4.73878e+06	1.79468e+07	4.96242e+06	4.96602e+06	1.58543e+07	3.49152e+06	5.09945e+06	394569	4.29146e+06	4.32665e+06	3.65413e+06	1.4805e+06	145728	2.77498e+06	1.05011e+06	36984
XMW0951	119	152	194.131	C12H18O2	2-Cyclohexen-1-ol, 2-methyl-5-(1-methylethenyl)-, acetate, (1R-cis)-	7111-29-7	1346	3.06391e+06	8.03671e+06	1.42606e+07	2.83986e+06	437416	1.71795e+07	1.06998e+06	1.00258e+06	3.05377e+07	2.73169e+07	2.02897e+07	1.43392e+07	9.92141e+06	2.89727e+07	1.64473e+07	3.09008e+07	2.95319e+07	3.15062e+07	2.83341e+07	2.93368e+07	2.97571e+07	3.04608e+07	4.64661e+06	2.66238e+06	2.68086e+07	3.03036e+07	1.7795e+07	3.06527e+07	2.92068e+07	1.85538e+07	1.51663e+07	1.49889e+07	2.59766e+07	3.07463e+07	2.84329e+07	2.14074e+07	2.07138e+06	1.11624e+06	2.70777e+07	3.04474e+07	2.44736e+07	6.7727e+06
KMW0466	121	136	170.113	C10H18S	3-Cyclohexene-1-methanethiol, .alpha.,.alpha.,4-trimethyl-	71159-90-5	1283	350077	1.36966e+06	4.80588e+06	2.5159e+06	76262.9	4.51071e+06	3.18209e+06	52005.5	4.11449e+06	1.76984e+07	650395	4.64373e+06	291318	705648	5.76534e+06	2.05582e+06	4.59784e+06	2.63151e+06	6.40124e+06	6.86216e+06	4.656e+06	4.61961e+06	1.89737e+06	4.18573e+06	1.63158e+07	3.51607e+07	4.63938e+06	1.71497e+07	4.2187e+06	4.35835e+06	1.53797e+07	3.31296e+06	4.44274e+06	395891	4.18139e+06	4.1414e+06	3.38366e+06	1.40562e+06	133625	2.63386e+06	938198	36206.3
XMW1147	121	93	152.12	C10H16O	Tricyclo[2.2.1.0(2,6)]heptane-3-methanol, 2,3-dimethyl-	29550-55-8	1286	347614	1.35742e+06	5.01208e+06	2.54047e+06	80313.3	4.70126e+06	3.20138e+06	46337.2	4.71712e+06	1.80463e+07	617945	4.8027e+06	303893	729840	5.89369e+06	2.15893e+06	4.73163e+06	2.66532e+06	6.53255e+06	7.00137e+06	4.7648e+06	4.71222e+06	1.90032e+06	4.24348e+06	1.65199e+07	3.58002e+07	4.70127e+06	1.77454e+07	4.8909e+06	4.63849e+06	1.57125e+07	3.3897e+06	4.98777e+06	387793	4.24509e+06	4.27496e+06	3.58127e+06	1.44664e+06	140064	2.72298e+06	1.03183e+06	36512.1
XMW0775	70	55	168.188	C12H24	1-Undecene, 9-methyl-	74630-41-4	1152	1.80562e+06	1.18192e+06	952220	1.62706e+06	2.77615e+06	1.94262e+06	2.23601e+06	370702	6.3223e+06	2.96879e+06	3.00145e+06	1.72581e+06	1.58734e+06	842340	604487	212493	533477	2.35554e+06	1.76761e+06	2.22753e+06	1.23875e+06	551009	1.94322e+06	2.12437e+06	1.25948e+06	328532	255371	2.42484e+06	2.93995e+06	2.64278e+06	2.28108e+06	3.49191e+06	1.2704e+06	2.93811e+06	1.20735e+06	1.87615e+06	5.35361e+06	4.22969e+06	1.54121e+06	205472	129943	512178
XMW0639	79	91	202.172	C15H22	1,4-Methanobenzocyclodecene, 1,2,3,4,4a,5,8,9,12,12a-decahydro-	74708-73-9	1567	4.96174e+07	1.19345e+07	3.0509e+07	1.49496e+06	743540	3.7244e+07	1.14702e+07	1.09385e+06	1.70205e+08	1.00492e+08	3.37523e+07	3.4335e+07	5.73404e+07	2.35145e+07	3.52993e+07	5.63512e+07	2.10924e+07	1.47459e+08	5.18382e+07	6.2034e+07	2.14635e+08	2.49182e+08	4.74533e+07	53805806	1.05705e+08	2.75983e+06	1.19815e+08	4.63519e+07	1.87776e+08	3.01473e+07	1.61404e+07	6.19509e+07	9.42706e+07	1.3819e+08	1.14528e+08	4.04596e+07	7.79703e+07	9.51612e+07	1.18279e+08	4.8575e+07	9.41215e+07	6.47803e+07
XMW0715	108	137	137.084	C8H11NO	BenzenAmine, 4-ethoxy-	156-43-4	1281	116124	470645	1.77229e+06	882717	19471	1.6713e+06	1.11947e+06	12107.7	1.65518e+06	6.42977e+06	186020	1.7221e+06	98075.7	258815	2.09765e+06	759270	1.68909e+06	918352	2.36068e+06	2.51274e+06	1.68148e+06	1.65848e+06	662858	1.46793e+06	5.93311e+06	1.30441e+07	1.68235e+06	6.29545e+06	1.72102e+06	1.57846e+06	5.62856e+06	1.16973e+06	1.73198e+06	137909	1.48276e+06	1.46096e+06	1.23174e+06	506052	46876.9	966143	339354	10500
XMW0956	119	84	194.131	C12H18O2	2-Cyclohexen-1-ol, 2-methyl-5-(1-methylethenyl)-, acetate, cis-	1205-42-1	1362	1.12138e+07	3.006e+07	4.70445e+07	1.15568e+07	1.48546e+06	5.64034e+07	882214	3.60047e+06	9.1669e+07	6.62009e+07	6.44353e+07	5.0453e+07	4.89393e+07	6.60677e+07	4.35473e+07	6.5302e+07	6.59809e+07	6.25619e+07	6.75942e+07	6.93162e+07	6.89203e+07	7.07057e+07	1.61781e+07	5.33611e+06	8.20459e+07	6.59904e+07	4.31355e+07	7.02166e+07	7.04551e+07	6.56183e+07	3.71952e+07	5.65429e+07	6.80045e+07	6.21995e+07	7.03364e+07	63970203	547780	419762	6.86495e+07	7.13254e+07	6.17447e+07	2.19625e+07
D243	109	111	234.162	C15H22O2	(5a.alpha.,9a.beta.,9b.beta.)-5,5a,6,7,8,9,9a,9b-octahydro-6,6,9a-trimethylnaphtho[1,2-c]furan-1-(3H)-one (drimenin)	2326-89-8	1941	618041	264371	273798	46044.8	190031	737321	564182	39349.4	2.6617e+06	4.29137e+06	580424	1.11817e+06	632608	285681	1.5124e+06	776953	814819	6.24547e+06	830632	1.22474e+06	5.28172e+06	1.0086e+07	531622	1.34752e+06	1.22616e+06	38366.1	2.85656e+06	438963	1.04688e+06	751277	481861	1.58411e+06	2.58483e+06	1.01737e+06	1.89899e+06	957643	1.58045e+06	1.66756e+06	2.28942e+06	910453	754408	497306
WMW0014	55	69	152.12	C10H16O	Pinocamphone	547-60-4	1160	180858	119483	95155.6	232466	328979	68570.2	166581	139380	1538.65	97432.2	161305	1383.52	98897.3	15414.5	661.619	638.328	690.072	17985.1	89862.3	54655.5	1088.51	1779.53	46048.9	565.77	1145.42	482.104	8439.58	353701	130414	456797	2.11616e+06	302159	65077.9	270991	644880	311624	328.205	65328.3	45956.2	109728	101304	77048.9
KMW0473	79	107	150.104	C10H14O	4-Isopropylcyclohexa-1,3-dienecarbAldehyde	1197-15-5	1283	88505.2	299914	934195	557125	26339.2	842862	691575	20907.2	783539	3.27009e+06	213521	852856	54572.5	134768	1.01968e+06	384859	861041	509526	1.17809e+06	1.26196e+06	823396	826305	382590	815884	2.94939e+06	6.32316e+06	860329	3.13348e+06	758141	775683	2.6782e+06	566466	834396	89426.8	818899	753916	699891	293814	39880.5	458379	183895	8488.32
XMW0781	139	181	181.038	C8H7NO4	2-Nitrophenyl acetate	610-69-5	1383	17366.8	37897.1	144611	14105	2856.35	148174	90340.3	1505.07	238190	234568	118532	111209	13536.6	45285.8	138684	207858	102030	139289	156061	156371	285288	273454	147276	162997	910098	2.61771e+06	164298	657080	148950	81425.3	339547	99120.5	154171	61606.2	59299.3	48445.7	70983	39462.8	37194.5	44555.9	58539.3	391471
GMW0039	112	95	112.016	C5H4O3	2-Furancarboxylic acid	88-14-2	1088	332144	220449	207683	389175	409609	226286	364317	140993	167841	147385	201789	157511	161177	163790	122425	102279	140166	195196	234175	180906	167402	157828	265495	174587	130163	174419	112965	149699	275441	217091	253494	301107	174115	194477	203996	190789	195762	185988	182147	179277	177195	169906
KMW0447	41	81	154.136	C10H18O	3,6-Octadien-1-ol, 3,7-dimethyl-, (Z)-	5944-20-7	1240	1.05681e+06	787193	725813	1.0986e+06	1.25166e+06	571270	730110	397610	1.18711e+06	800995	4.16053e+06	418871	567772	236362	159700	349107	158740	1.5315e+06	1.94061e+06	1.37273e+06	1.78441e+06	1.49441e+06	1.97536e+06	1.03127e+06	1.42926e+06	1.08339e+06	400732	1.7442e+06	1.11374e+06	679179	696296	734960	721374	821577	998009	825709	682284	648289	624710	438306	266741	369834
NMW0306	94	122	220.183	C15H24O	(Z)-epi-.beta.-Santalol	79081-90-6	1709	879426	384958	371919	154831	39228.3	363697	525071	52298.3	3.39739e+06	302659	86469.3	163090	334405	532008	83230	917930	237036	268585	1.42408e+06	1.04824e+06	6.22067e+06	5.02911e+06	1.79121e+06	2.7622e+06	8.95105e+06	6.29934e+06	2.58198e+06	3.20417e+06	464165	54641.7	3.19946e+06	47724.1	98046.2	497367	451522	350225	221838	185523	140399	62907.2	30632.3	599554
KMW0547	119	152	194.131	C12H18O2	2-Cyclohexen-1-ol, 2-methyl-5-(1-methylethenyl)-, acetate	97-42-7	1336	3.07647e+06	6.69742e+06	1.20173e+07	2.36897e+06	397101	1.34927e+07	409132	979564	2.57284e+07	2.47401e+07	2.30801e+07	1.39733e+07	1.05148e+07	2.407e+07	1.54047e+07	2.5494e+07	2.38503e+07	2.46764e+07	2.50425e+07	2.54889e+07	2.50995e+07	2.56632e+07	4.42546e+06	1.95477e+06	2.35279e+07	2.43175e+07	1.46479e+07	2.57642e+07	2.49438e+07	2.4595e+07	1.00674e+07	1.60643e+07	2.61123e+07	2.52187e+07	2.54625e+07	1.93336e+07	589557	266176	2.50721e+07	2.51222e+07	2.25647e+07	6.80552e+06
XMW1253	71	41	214.193	C13H26O2	Butanoic acid, 1-methyloctyl ester	69727-42-0	1417	1.50441e+06	2.5705e+06	2.97422e+06	1.25826e+06	566301	2.62662e+06	390758	349773	3.58145e+06	2.69036e+06	2.61852e+06	2.33802e+06	2.25484e+06	1.12001e+06	1.3344e+06	1.0134e+06	1.09632e+06	1.4458e+06	1.88209e+06	1.82282e+06	1.84784e+06	1.8394e+06	1.09305e+06	575343	1.87017e+06	1.9184e+06	1.16071e+06	2.06289e+06	2.19074e+06	3.29113e+06	2.71292e+06	3.40952e+06	2.45333e+06	2.17039e+06	1.78112e+06	1.76689e+06	377102	467892	1.66039e+06	1.51695e+06	1.42755e+06	896255
XMW1149	189	133	204.188	C15H24	(1R,3aS,8aS)-1,4,4,6-Tetramethyl-1,2,3,3a,4,5,7,8-octahydrocyclopenta[c]pentalene	871660-96-7	1338	3.1748e+06	8.70687e+06	1.48412e+07	2.67059e+06	467583	1.7481e+07	255908	1.06677e+06	3.93235e+07	3.17723e+07	2.32659e+07	1.63382e+07	1.19623e+07	3.01544e+07	1.85209e+07	2.7711e+07	3.06949e+07	31535040	2.95525e+07	3.11244e+07	3.17293e+07	3.23691e+07	4.8648e+06	2.01383e+06	3.00225e+07	2.33097e+07	1.90875e+07	3.40536e+07	3.20019e+07	2.15716e+07	8.0692e+06	1.70861e+07	3.28944e+07	2.64955e+07	3.33146e+07	2.32273e+07	176154	271078	34325597	3.29671e+07	2.8433e+07	7.44776e+06
XMW1125	55	83	168.188	C12H24	4-Undecene, 3-methyl-, (Z)-	74645-87-7	1158	168231	119644	92417.3	223038	329536	65389.6	168295	141833	80667.3	98510.3	163715	42029.9	102387	15700.3	673.765	650.044	702.745	18165.4	90149.7	55781.7	10197.3	17467.3	47072.8	13617.9	1166.57	20832.9	8575.4	366350	132710	484312	2.00947e+06	326293	66076.1	274880	656230	317109	334.209	66314	47040.2	110567	102486	77912.7
XMW0834	216	201	216.079	C13H12O3	3,5-Dihydroxy-4'-methoxydiphenyl	54960-96-2	1998	4.42725e+06	623940	760546	49563	717782	850117	4.57516e+06	482091	4.11085e+06	9.88469e+06	4.51509e+06	4.40617e+06	5.03914e+06	849441	4.45655e+06	1.21573e+06	4.68942e+06	5.92855e+06	4.48624e+06	4.52726e+06	3.64713e+06	3.38315e+06	890168	3.80124e+06	2.55059e+06	110647	949983	2.03185e+06	4.55422e+06	4.5987e+06	3.32303e+06	4.75291e+06	7.49205e+06	4.45644e+06	5.65992e+06	4.47297e+06	1.28196e+07	7.49682e+06	1.85483e+07	4.25067e+06	4.26144e+06	1.53586e+06
WMW0025	135	150	150.104	C10H14O	Thymol	89-83-8	1291	683068	549146	1.66295e+06	830086	683397	1.63239e+06	3.4324e+06	485681	508371	2.61247e+06	7.86308e+06	1.19529e+06	142776	125614	1.283e+06	224267	992950	193639	3.13089e+06	2.14373e+06	1.1651e+06	1.25992e+06	169388	500891	1.35818e+06	3.31014e+06	845651	2.80584e+06	504933	1.35293e+06	1.6093e+06	1.13577e+06	658915	585563	872681	1.15044e+06	184984	257826	210869	313819	99864.7	70166.4
XMW0239	57	85	184.219	C13H28	Decane, 3-ethyl-3-methyl-	17312-66-2	1229	45314.3	37733.3	37275.1	49050.3	29827.3	69842.1	131107	19420	130073	536539	337958	111924	52093.4	21774.8	77788.9	24405.6	51332.9	108956	173574	140095	271200	214360	100349	111466	356788	1.25075e+06	105650	287933	139012	356794	21872.6	107854	49603.5	73712.1	45298.7	38826.2	61348.3	50290.9	38570.1	29615.9	7959.57	24686.6
XMW0740	132	133	133.064	C7H7N3	3-Methyl-pyrrolo(2,3-b)pyrazine	20321-99-7	1252	56050.5	24689	31048.7	72396.7	46671.7	27760	34039	10956.2	37936.8	32257.9	958481	12447.5	18149.5	25136.2	11315.3	79385.9	18370.5	42626.6	84239.1	79045.9	83902.3	79713.5	37155.6	16739	19722.8	21782.2	13328.7	320053	16172.3	74331.6	33250.4	37228.8	9477.1	355.494	104161	21675.6	10580.9	11011.9	13435.8	71558.6	22300.4	5497.91
XMW0704	113	99	254.152	C14H22O4	Dispiro[1,3-dioxolane-2,2'-bicyclo[2.2.1]heptane-3',2''-(1'',3''-dioxolane)], 4',7',7'-trimethyl-	24022-14-8	1694	240453	231235	405408	60177.6	37512.8	435544	188599	22810.3	1.18495e+06	903736	396888	281007	223355	261992	364592	516393	350040	2.72243e+06	1.05032e+06	1.45449e+06	832260	1.09242e+06	1.18667e+06	1.15738e+06	5.43789e+06	1.33843e+06	599250	819781	516461	91063.3	527030	442185	293511	756694	713940	462189	705681	1.57278e+06	960024	412596	162633	79706.9
XMW0382	105	161	204.188	C15H24	isoledene	95910-36-4	1375	431516	1.10563e+06	1.95301e+06	752263	98156.4	2.09618e+06	93728.8	192228	2.82482e+06	3.25432e+06	2.88418e+06	1.366e+06	1.40154e+06	2.61979e+06	1.88157e+06	3.21281e+06	3.0767e+06	2.16725e+06	4.77611e+06	4.19137e+06	1.39395e+07	1.52958e+07	1.70232e+06	1.41453e+06	1.96711e+07	3.47805e+06	5.22409e+06	3.85075e+07	2.30083e+07	1.71723e+07	4.60278e+06	7.10622e+06	1.50089e+06	2.60842e+06	4.10088e+06	1.60633e+06	667357	499929	2.20874e+06	3.95397e+06	2.17039e+06	3.01001e+06
D388	105	104	192.115	C12H16O2	Butanoic acid, 1-phenylethyl ester	3460-44-4	1376	435194	1.11505e+06	1.96965e+06	758676	98993.1	2.11405e+06	100964	184890	2.8489e+06	3.28206e+06	2.90876e+06	1.37765e+06	1.41348e+06	2.64152e+06	1.89761e+06	3.2402e+06	3.10216e+06	2.18572e+06	4.81682e+06	4.2271e+06	1.40584e+07	1.54262e+07	1.71683e+06	1.42659e+06	1.90372e+07	4.30425e+06	5.27021e+06	3.88358e+07	2.32044e+07	1.73186e+07	4.64202e+06	7.16679e+06	1.51368e+06	2.63066e+06	4.13584e+06	1.62003e+06	700945	533577	2.22757e+06	3.98768e+06	2.1889e+06	3.03566e+06
XMW0964	137	121	204.188	C15H24	Petasitene	443124-67-2	1402	321111	791288	1.04205e+06	424514	44611.1	1.06049e+06	40668.6	98664.9	1002.25	1.07603e+06	1.54544e+06	959289	1.07069e+06	268.306	725638	517.656	516.469	1.16875e+06	1.06792e+06	1.17484e+06	1.1405e+06	1.133e+06	371634	520131	1.18696e+06	1.08254e+06	812347	1.12512e+06	1.00415e+06	1.13704e+06	892787	1.09327e+06	1.02154e+06	1.23269e+06	920476	1.10524e+06	94324.4	86083.3	1.02463e+06	1.17258e+06	886215	432877
XMW0975	93	119	204.188	C15H24	4-(1,5-dimethyl-1,4-hexadienyl)-1-methyl-Cyclohexene	17627-44-0	1518	3.88237e+06	3.58066e+06	5.94839e+06	1.75576e+06	646416	6.15698e+06	4.68578e+06	177760	2.29863e+07	6.14202e+07	1.36414e+07	1.15389e+07	3.31277e+06	1.59784e+07	1.59461e+07	9.91021e+06	1.84441e+07	8.71486e+07	1.77034e+07	27194622	1.28767e+07	1.6694e+07	7.29278e+06	1.11526e+07	3.17707e+07	3.03575e+07	6.59815e+06	2.87592e+07	9.00732e+06	4.49044e+06	4.35358e+06	4.27633e+06	4.63592e+06	8.97787e+06	5.49165e+06	9.23909e+06	2.40576e+07	2.81768e+07	9.36479e+06	1.27998e+07	2.52837e+06	4.58852e+06
NMW0230	42	128	128.059	C5H8N2O2	5,6-Dihydro-5-methyluracil	696-04-8	1524	397.006	39602	81603.7	10165.9	4049.68	106563	231.828	15447.3	455.821	697.582	507.923	393.731	93.6891	113.533	226.382	184.262	211.577	178.207	51157.6	36936.1	105903	98269.8	349.581	170.997	338.453	128.287	32542.3	234924	142053	251118	78910.8	123771	107.079	112.465	21422.6	93020.4	99.8423	64.3186	98.5692	219.696	77.8488	24600.1
XMW1070	73	74	118.027	C4H6O4	Acetic Acid, (acetyloxy)-	13831-30-6	1020	244975	166718	226947	215020	365543	275505	302350	204088	257747	322215	458302	106661	123577	157030	111829	89102.9	121660	159374	599598	476601	218086	255224	366416	222039	257584	100267	110525	896460	744986	1.11306e+06	2.78044e+06	1.4627e+06	675609	1.23429e+06	1.28054e+06	614054	340969	383466	494208	331835	119367	171894
KMW0540	164	103	164.084	C10H12O2	Eugenol	97-53-0	1358	1.33073e+06	3.63651e+06	5.83098e+06	1.49838e+06	191701	7.31758e+06	120503	426383	1.39469e+07	8.33184e+06	8.81632e+06	6.71686e+06	6.7665e+06	1.03205e+07	5.30731e+06	1.02848e+07	1.00846e+07	1.00908e+07	8.35376e+06	8.98167e+06	8.47687e+06	8.7229e+06	1.64736e+06	622110	7.28815e+06	8.08212e+06	5.39689e+06	8.90949e+06	9.26752e+06	8.58754e+06	4.47005e+06	6.90704e+06	8.5412e+06	1.03711e+07	8.68886e+06	8.32533e+06	58240.9	43586	8.66537e+06	9.63418e+06	7.62437e+06	2.58044e+06
D343	124	164	164.084	C10H12O2	3-Methoxyphenyl acetone	3027-13-2	1413	1.38904e+06	3.79665e+06	4.90114e+06	1.17557e+06	172220	4.8282e+06	137287	445466	6.7206e+06	4.59184e+06	2.91352e+06	3.3465e+06	3.09507e+06	3.78611e+06	2.94636e+06	3.56966e+06	3.81392e+06	3.40571e+06	4.82547e+06	4.78519e+06	4.83597e+06	5.01717e+06	1.1232e+06	460911	4.11405e+06	4.63549e+06	2.93432e+06	4.55264e+06	4.52487e+06	4.68425e+06	3.68142e+06	4.84352e+06	4.68017e+06	3.48376e+06	4.7548e+06	4.12475e+06	49910.6	49842.4	4.57021e+06	4.58871e+06	4.09017e+06	1.70991e+06
NMW0438	216	173	216.042	C12H8O4	Methoxsalen	298-81-7	2034	4.42699e+06	621000	756944	49497	716804	850793	4.57304e+06	481703	4.11255e+06	9.86974e+06	4.52236e+06	4.40576e+06	5.02996e+06	846422	4.48148e+06	1.21497e+06	4.69646e+06	5.93837e+06	4.48459e+06	4.51223e+06	3.66053e+06	3.37339e+06	890939	3.79715e+06	2.54533e+06	110279	948576	2.0331e+06	4.54163e+06	4.59593e+06	3.31449e+06	4.74316e+06	7.48759e+06	4.45531e+06	5.67165e+06	4.48817e+06	1.28084e+07	7.48199e+06	1.8528e+07	4.24805e+06	4.27027e+06	1.54221e+06
NMW0136	122	121	122.037	C7H6O2	BenzAldehyde, 3-hydroxy-	100-83-4	1327	144155	3548.55	9865.19	31210.8	41838.4	14944.8	766522	6343.51	1.291e+06	8.12781e+06	3.85624e+06	1.25173e+06	148917	289844	2.88844e+06	1.11735e+06	1.25847e+06	1.14483e+06	707642	1.01673e+06	1.1964e+06	1.1911e+06	115270	1.26408e+06	1.24284e+06	6.0566e+06	900608	1.17617e+06	986080	128914	367546	350785	162531	52460.5	9882.61	21379.2	49365.5	39334.1	3578.4	1.29228e+06	10209.1	296590
KMW0610	57	85	238.193	C15H26O2	Bornyl isovalerate	76-50-6	1484	395305	223652	358928	4271.99	4702.73	419606	387058	2729.89	775519	5.73695e+06	6.3329e+06	1.43952e+06	175493	220653	1.59992e+06	523876	1.11198e+06	5.72906e+06	2.77754e+06	3.92436e+06	1.49337e+06	2.27195e+06	1.03824e+06	804611	4.09427e+06	2.30939e+06	961508	1.30651e+06	1.96375e+06	791506	826636	862419	1.11975e+06	844164	1.17104e+06	485938	1.15863e+06	1.2952e+06	580491	857311	632818	742772
WMW0120	85	71	254.053	C9H19I	Nonane, 1-iodo-	4282-42-2	1342	548025	337319	791616	334036	143059	1.1883e+06	982947	73126.3	1.6591e+06	2.55698e+06	1.09747e+06	878597	414495	145618	1.02125e+06	346144	551593	486063	711198	918326	2.47922e+06	2.61976e+06	497548	873218	4.17984e+06	607310	1.49802e+06	1.77178e+06	2.01981e+06	1.58489e+06	673875	1.33496e+06	1.01061e+06	637207	209357	91397.8	190596	242700	232557	194750	72316.1	182813
WMW0223	41	119	204.188	C15H24	Cedrene	11028-42-5	1422	5.49641e+06	1.22167e+07	1.39215e+07	5.01371e+06	769913	1.44239e+07	516924	1.65416e+06	2.14428e+07	1.30669e+07	8.7232e+06	9.78704e+06	8.94638e+06	9.75251e+06	9.45524e+06	8.8619e+06	9.83641e+06	1.10068e+07	1.4297e+07	1.41911e+07	1.2866e+07	1.33154e+07	5.00248e+06	2.36026e+06	1.32687e+07	1.544e+07	9.1906e+06	1.31301e+07	1.19452e+07	1.12949e+07	1.13485e+07	1.19442e+07	1.2534e+07	8.56407e+06	1.31806e+07	1.34239e+07	1.02999e+06	1.13388e+06	1.26612e+07	1.33295e+07	1.19243e+07	5.90355e+06
KMW0511	105	123	178.099	C11H14O2	Butyl benzoate	136-60-7	1377	409220	1.06127e+06	1.93497e+06	724224	90867.4	2.1533e+06	86862.5	163215	2.83434e+06	2.62724e+06	2.84134e+06	1.10441e+06	1.25454e+06	2.05296e+06	1.45056e+06	2.37853e+06	2.3719e+06	1.55228e+06	4.89736e+06	4.13416e+06	1.37729e+07	1.51047e+07	1.62168e+06	1.36695e+06	1.86507e+07	4.28912e+06	5.28914e+06	3.80474e+07	2.27261e+07	1.69671e+07	4.76152e+06	7.07697e+06	1.24026e+06	2.21639e+06	4.2445e+06	1.6283e+06	709933	548506	1.94259e+06	3.90452e+06	1.8677e+06	2.8176e+06
NMW0143	134	149	149.12	C10H15N	BenzenAmine, 2,6-diethyl-	579-66-8	1342	605620	1.38073e+06	2.65941e+06	700060	76783.1	3.52014e+06	310282	160011	5.9906e+06	4.48462e+06	3.02581e+06	2.36776e+06	1.52238e+06	3.92984e+06	2.6885e+06	3.80701e+06	4.22232e+06	3.29277e+06	6.06072e+06	5.75396e+06	4.99631e+06	5.27691e+06	888870	768087	3.7887e+06	7.54883e+06	2.95824e+06	7.27061e+06	4.72258e+06	4.23137e+06	9.84091e+06	2.8225e+06	4.52729e+06	3.53257e+06	4.60832e+06	3.54246e+06	847381	414678	4.50168e+06	4.74012e+06	4.23191e+06	1.09744e+06
XMW0009	161	189	204.188	C15H24	Naphthalene, 1,2,4a,5,8,8a-hexahydro-4,7-dimethyl-1-(1-methylethyl)-, [1S-(1.alpha.,4a.beta.,8a.alpha.)]-	523-47-7	1518	2.11685e+06	2.86801e+06	4.74117e+06	1.23817e+06	410890	4.56036e+06	2.8322e+06	237394	1.06159e+07	2.33904e+07	6.80408e+06	4.37636e+06	1.22701e+06	5.08475e+06	7.62644e+06	4.71718e+06	6.643e+06	2.38171e+07	1.00015e+07	9.39219e+06	2.06754e+07	1.95079e+07	2.42936e+06	4.19648e+06	1.30997e+07	1.60096e+07	1.63022e+07	3.97088e+07	2.76189e+07	9.62001e+06	9.21334e+06	1.14407e+07	2.28137e+06	3.35396e+06	5.36949e+06	3.4332e+06	7.48243e+06	8.7207e+06	3.0381e+06	6.16388e+06	2.46975e+06	4.68822e+06
XMW0202	69	41	138.141	C10H18	cis-2,6-Dimethyl-2,6-octadiene	2492-22-0	985	1.02274e+06	623328	676750	834036	347947	865323	1.42788e+06	208077	1.97012e+06	1.20863e+06	2.13941e+06	700675	575131	684777	418474	231603	607228	822739	709490	699948	587931	461210	695538	498832	669898	888020	84706.1	2.40333e+06	453202	1.12304e+06	2.89431e+06	890566	554776	581760	346830	667133	506780	294222	620239	198101	165272	507773
KMW0487	92	91	134.073	C9H10O	2-Propen-1-ol, 3-phenyl-	104-54-1	1310	43221.1	57284.2	144371	75229.8	14139.8	207835	56885.5	6284.87	597776	921132	2.47391e+06	376601	239854	377760	693500	312096	768545	172122	351659	325448	524346	486641	80365.1	243569	555298	54224.8	219936	905893	305657	792438	75612.7	295909	975256	104895	66233.5	72489.3	149852	59480	200426	105831	45499.8	610632
NMW0270	105	77	182.073	C13H10O	Benzophenone	119-61-9	1635	866095	1.51512e+06	2.31198e+06	213896	121504	2.51042e+06	241620	107660	2.36115e+06	3.25922e+06	306969	711966	743520	396034	1.2218e+06	2.14176e+06	741066	1.83188e+06	7.68308e+06	6.43852e+06	1.88242e+07	1.3954e+07	675044	1.65302e+06	2.02733e+06	4.73316e+06	6.304e+06	2.34832e+07	2.18203e+07	7.81e+06	8.85118e+06	1.14238e+07	967322	1.51514e+06	4.32379e+06	191174	682656	810855	1.6389e+06	911713	717982	2.11898e+06
[truncated: 559 more rows]
[truncated: 107 more columns]

## Sheet: Table S4
Supplementary Table S4. Optimal Three Group Classification Based on Volatile Metabolome Data from 133 Production Areas.
[truncated: 148 more rows]
[truncated: 1,380 more columns]

## Sheet: Table S5
Supplementary Table S5. Widely targeted GC-MS/MS based Volatile organic compounds profiling of Atractylodes lancea Rhizome from 114 Distribution Areas.
[truncated: 1,428 more rows]
[truncated: 89 more columns]

[truncated: 3 more sheets: Table S6, Table S7, Table S8]
